# Supplementary material for: MiR-125a enhances self-renewal, lifespan, and migration of murine hematopoietic stem and progenitor cell clones
Source: Sci Rep. 2019 Mar 18;9:4785. doi: 10.1038/s41598-019-38503-z (PMC6423273; doi:10.1038/s41598-019-38503-z)
Supplement: Supplementary file 2 — Supplementary dataset [file 41598_2019_38503_MOESM2_ESM.xlsx]

## Sheet: prog miR 125a
	mouse2			mouse3			mouse1
Barcode sequence	'CL_Gr1_wk_12_8.2' contribution to blood		Barcode sequence	'CLR_Gr1 cells_PB week 12' contribution to blood		Barcode sequence	'CN_Gr1_wk_12_8.2' contribution to blood
TGAATGGGTACCGAGCTCCATGGGACATGCGACTC	2.76134		TGGATACAAAGGCCCATGGCCCAGGCGCGTC	37.4543		TGAATGGCTACCTAGAACCATGGATCACACGTCTC	10.8828
TGAATGGCCACTCAGCGCCATGGAACACCCGGCTC	3.46658		TGGTGACCAAGGGCCATGGACCAACCGTTTC	16.8089		TGAATGGGTACGTAGGGCCATGGTACAGGCGAGTC	8.78192
TGAATGGCCACATAGCACCATGGGCCAATCGACTC	2.53289		TGGCGACCGAGCGCCATGGCCCAGCCGGTTC	17.8807		TGAATGGGCACCCAGCCCCATGGCTCATGCGATTC	8.68235
TGAATGGCCACGCAGGCCCATGGGCCAAGCGTCTC	21.4252		TGGACACAAAGTACCATGGGACAGGCGACTC	17.1795		TGAATGGATACGTAGCCCCATGGCTCATCCGGGTC	0.258877
TGAATGGTGACCCAGCACCATGGACCAGCCGTATC	13.5485		TGGATACTAAGTACCATGGGACATGCGGTTC	1.162		TGAATGGATACCCAGTGCCATGGCACACACGGTTC	7.89576
TGAATGGTAACTCAGACCCATGGACCACTCGATTC	14.0451		TGGCCACGCAGGACCATGGCCCAGCCGCCTC	0.701205		TGAATGGGTACTGAGCTCCATGGCTCATGCGCATC	8.74209
TGAATGGGGACTTAGGGCCATGGAGCAGACGGCTC	11.4526		TGGCTACACAGCGCCATGGTCCAAACGCCTC	0.210361		TGAATGGAAACGCAGAGCCATGGATCAGTCGCTTC	0.945898
TGAATGGCGACTGAGTGCCATGGTTCAGGCGAGTC	9.65476		TGGACACAGAGGCCCATGGGACACCCGTGTC	0.0801377		TGAATGGAAACGAAGCTCCATGGTTCAACCGACTC	3.18618
TGAATGGATACAAAGGCCCATGGCCCAGGCGCGTC	0.198658		TGGGAACCGAGTACCATGGCCCACGCGTGTC	0.570981		TGAATGGCCACTCAGCGCCATGGAACACCCGGCTC	1.88184
TGAATGGACACCGAGCGCCATGGATCAGCCGGCTC	0.764832		TGGGGACGGAGAGCCATGGGGCAAGCGCCTC	0.0601033		TGAATGGCAACGGAGAGCCATGGCCCAGGCGGCTC	1.2446
TGAATGGTGACCAAGACCCATGGACCACGCGAGTC	0.168859		TGGCGACGTAGGTCCATGGATCATGCGTATC	0.190327		TGAATGGGGACCCAGTGCCATGGGGCAAGCGGCTC	2.47925
TGAATGGAAACTCAGTGCCATGGAGCAAGCGTTTC	1.81772		TGGTGACAGAGGACCATGGACCACCCGGATC	0.320551		TGAATGGCCACCTAGCCCCATGGTTCACGCGCCTC	1.94158
TGAATGGGGACGGAGAGCCATGGGGCAAGCGCCTC	1.66872		TGGGCACTAAGCTCCATGGAGCACGCGGGTC	0.150258		TGAATGGATACTAAGTACCATGGGACATGCGGTTC	0.139396
TGAATGGCCACGCAGGCCCATGGGCCAAGCGGCTC	2.06604		TGGTTACAAAGGACCATGGGGCATTCGTTTC	0.0300516		TGAATGGCGACCAAGCTCCATGGTCCATCCGGTTC	2.56886
TGAATGGCCACATAGATCCATGGTTCAGACTTTCT	1.40054		TGGTTACTGAGTTCCATGGGGCAGGCGGTTC	0.480826		TGAATGGACACTTAGGGCCATGGGGCAGGCGGATC	0.786589
TGAATGGGCACCGAGCTCCATGGGACACACGCGTC	0.248322		TGGTTACCTAGGGCCATGGGGCAGGCGGATC	0.0601033		TGAATGGTAACTCAGACCCATGGACCACTCGATTC	0.338532
TGAATGGCGACCGAGCGCCATGGCCCAGCCGGTTC	0.119195		TGGTCACTTAGCTCCATGGCCCAGACGTGTC	0.0701205		TGAATGGCCACTCAGCGCCATGGGTCATACGCGTC	1.63292
TGAATGGGAACCCAGCCCCATGGGTCAACCGGGTC	0.13906		TGGTCACGCAGTCCCATGGCCCAACCGCGTC	0.0400688		TGAATGGCCACTCAGGTCCATGGACCAGCCGATTC	2.11085
TGAATGGAGACATAGTGCCATGGAGCACCCGTTTC	2.09584		TGGTCACGTAGCCCCATGGGACAATCGGATC	0.0801377		TGAATGGCCACCAAGGGCCATGGGCCAACCGTTTC	3.75372
TGAATGGTGACACAGATCCATGGTGCATGCGCCTC	0.0198658		TGGAGACCCAGCGCCATGGGACAGGCGCGTC	0.050086		TGAATGGCGACCGAGCGCCATGGCCCAGCCGGTTC	0.557582
TGAATGGCGACGTAGGTCCATGGATCATGCGTATC	0		TGGCCACATAGCACCATGGGCCAATCGACTC	0.0801377		TGAATGGAGACTGAGCCCCATGGGCCAAGCGCGTC	1.84201
TGAATGGGCACGGAGCCCCATGGGCCATACGCATC	0.119195		TGGACACTTAGGACCATGGCGCACTCGCATC	0.050086		TGAATGGCGACGGAGGACCATGGGTCATGCGCTTC	0.00995683
TGAATGGGGACTAAGTCCCATGGCACAATCGTCTC	0.0297987		TGGTCACGTAGTACCATGGCACAAGCGTGTC	0.230396		TGAATGGGTACGTAGTGCCATGGTGCAAACGTGTC	1.19482
TGAATGGCCACGGAGGTCCATGGCCCACGCGACTC	0.158926		TGGGTACAGAGAACCATGGTACACTCGTGTC	0.120207		TGAATGGCCACATAGCACCATGGGCCAATCGACTC	0.109525
TGAATGGCAACTCAGGACCATGGGGCATGCGTGTC	0.00993289		TGGCAACCCAGGGCCATGGCCCATGCGGATC	0.050086		TGAATGGCTACACAGCGCCATGGTCCAAACGCCTC	1.28443
TGAATGGATACGTAGCCCCATGGTGCATTCGAATC	0.0794631		TGGCGACGCAGCGCCATGGGGCATTCGAATC	0.050086		TGAATGGGCACGTAGCTCCATGGTCCACGCGGGTC	0.59741
TGAATGGAGACCCAGTCCCATGGACCATGCGGGTC	0.0297987		TGGTCACCGAGTTCCATGGACCAACCGCGTC	0.050086		TGAATGGGCACTAAGCTCCATGGAGCACGCGGGTC	0.0398273
TGAATGGTTACCGAGGTCCATGGGGCAGCCGCATC	0.148993		TGGCTACGAAGGTCCATGGCTCAGACGAGTC	0.0400688		TGAATGGCTACTTAGTGCCATGGTTCATGCGCGTC	1.46365
TGAATGGGAACGCAGGGCCATGGGACAGACGGGTC	0.44698		TGGAGACATAGTGCCATGGAGCACCCGTTTC	0.0601033		TGAATGGGGACCAAGTCCCATGGGCCAGCCGGGTC	1.4537
TGAATGGACACGCAGAGCCATGGAACATGCGACTC	0.278121		TGGGCACCGAGCTCCATGGGACACACGCGTC	0.340585		TGAATGGGTACCGAGCTCCATGGGACATGCGACTC	0.0298705
TGAATGGGTACGGAGCACCATGGCTCACGCGCCTC	0.486711		TGGGGACAGAGGGCCATGGTACAAGCGTGTC	0.0300516		TGAATGGCTACTTAGGCCCATGGTTCATACGGCTC	3.95286
TGAATGGCGACAGAGGTCCATGGCACAGACGCATC	0.228456		TGGGTACGTAGTGCCATGGTGCAAACGTGTC	0.0200344		TGAATGGCGACGGAGCCCCATGGGGCAGCCGGCTC	0.129439
TGAATGGGGACGGAGGGCCATGGCGCAAGCGGTTC	0.0297987		TGGCCACCCAGGCCCATGGTTCATCCGCATC	0.110189		TGAATGGCGACGCAGCGCCATGGGGCATTCGAATC	0.0796546
TGAATGGATACTAAGTACCATGGGACATGCGGTTC	0		TGGGCACTGAGGTCCATGGAACATCCGGCTC	0.0801377		TGAATGGTCACGCAGCGCCATGGCGCAACCGTCTC	0.487884
TGAATGGTTACCTAGGGCCATGGGGCAGGCGGATC	0.0794631		TGGCCACCCAGCTCCATGGCCCACACGTGTC	0.050086		TGAATGGGCACTGAGGGCCATGGGACAGGCGGATC	0.856287
TGAATGGCCACCTAGTGCCATGGTTCAGTCGACTC	0.0198658		TGGACACGTAGTGCCATGGTTCACGCGCTTC	0.0300516		TGAATGGAGACGGAGGACCATGGGCCAGGCGGTTC	0.62728
TGAATGGACACGAAGGCCCATGGGACACACGTATC	0.0297987		TGGGAACGGAGAGCCATGGGTCAAGCGCATC	0.0400688		TGAATGGGGACAAAGCTCCATGGCGCAGCCGTGTC	0.0398273
TGAATGGGGACCCAGCCCCATGGCGCATCCGTCTC	0.129128		TGGCGACTCAGTCCCATGGCGCAACCGATTC	0.0200344		TGAATGGTGACCCAGCACCATGGACCAGCCGTATC	1.384
TGAATGGCCACGCAGAGCCATGGACCACGCGCGTC	0.00993289		TGGACACGAAGAACCATGGGGCAGGCGAGTC	0.0100172		TGAATGGTTACGCAGTTCCATGGGACAGCCGCCTC	1.27447
TGAATGGATACCCAGTGCCATGGCACACACGGTTC	0.625772		TGGACACGAAGGCCCATGGGACACACGTATC	0.0400688		TGAATGGAGACCCAGTACCATGGGCCACACGCTTC	0.0199137
TGAATGGTCACGAAGGGCCATGGTACAGTCGACTC	0.0198658		TGGATACGGAGGTCCATGGCGCAGGCGCGTC	0.0300516		TGAATGGCTACGAAGGTCCATGGCTCAGACGAGTC	0.059741
TGAATGGGCACAAAGGGCCATGGGTCACGCGTCTC	0.228456		TGGGTACGGAGCGCCATGGTTCACCCGAATC	0.0300516		TGAATGGCGACGTAGGTCCATGGATCATGCGTATC	0.00995683
TGAATGGCTACTTAGGCCCATGGTTCATACGGCTC	0.0198658		TGGCCACTCAGCGCCATGGGTCATACGCGTC	0.0400688		TGAATGGATACCCAGCCCCATGGACCAACCGATTC	0.0398273
TGAATGGCTACTTAGTGCCATGGTTCATGCGCGTC	0.119195		TGGAAACGAAGCTCCATGGTGCACGCGAATC	0.0100172		TGAATGGACACGCAGAGCCATGGAACATGCGACTC	1.17491
TGAATGGCGACGGAGCCCCATGGGGCAGCCGGCTC	0.37745		TGGAGACGGAGGACCATGGGCCAGGCGGTTC	0.0601033		TGAATGGCTACATAGCTCCATGGCCCAGCCGCCTC	0.179223
TGAATGGGGACACAGGACCATGGTGCAGACGGATC	0.13906		TGGTGACCAAGGCCCATGGGGCAATCGTATC	0.130224		TGAATGGTAACTGAGGCCCATGGCGCAAACGTTTC	0.00995683
TGAATGGACACAGAGTTCCATGGTTCAGACTTTCT	0.0198658		TGGTTACTCAGGCCCATGGATCATTCGTATC	0.0300516		TGAATGGTCACGGAGCTCCATGGCACATCCGGGTC	0.21905
TGAATGGTCACGTAGTACCATGGCACAAGCGTGTC	0.00993289		TGGTGACACAGATCCATGGTGCATGCGCCTC	0.0400688		TGAATGGGAACGCAGGGCCATGGGACAGACGGGTC	0.0497841
TGAATGGGGACGTAGGTCCATGGGACAGCCGGGTC	0.00993289		TGGCGACGGAGCCCCATGGGGCAGCCGGCTC	0.0400688		TGAATGGGAACCGAGTACCATGGCCCACGCGTGTC	1.66279
TGAATGGCAACGGAGAGCCATGGCCCAGGCGGCTC	0.0297987		TGGCCACCAAGGGCCATGGGCCAACCGTTTC	0.0300516		TGAATGGCCACGCAGGACCATGGCCCAGCCGCGTC	1.44374
TGAATGGGTACGAAGCTCCATGGATCATTCATTCT	0		TGGTGACGGAGGCCCATGGGTCAAGCGACTC	0.050086		TGAATGGTAACTCAGGACCATGGAACAATCGTGTC	0.149352
TGAATGGCTACCCAGCCCCATGGGGCATCCGCCTC	0.0595973		TGGAAACGGAGAGCCATGGCTCAGACGTATC	0.0400688		TGAATGGGCACAGAGGACCATGGTGCATCCGCATC	0.00995683
TGAATGGGAACGCAGAACCATGGGACAAGCGGTTC	0		TGGCTACTTAGTGCCATGGTTCATGCGCGTC	0.0200344		TGAATGGCCACAGAGACCCATGGGACATACGCTTC	1.10521
TGAATGGTGACGGAGGCCCATGGGTCAAGCGACTC	0.00993289		TGGATACGTAGCCCCATGGTGCATTCGAATC	0.130224		TGAATGGGGACCCAGCCCCATGGCGCATCCGTCTC	0.418187
TGAATGGTAACTGAGGCCCATGGCGCAAACGTTTC	0		TGGACACTTAGGGCCATGGGGCAGGCGGATC	0.0300516		TGAATGGGGACCGAGTGCCATGGGTCAGGCGGCTC	0.159309
TGAATGGTCACGCAGTCCCATGGCCCAACCGCGTC	0.0297987		TGGCAACGGAGAGCCATGGCCCAGGCGGCTC	0.0901549		TGAATGGGGACTAAGTCCCATGGCACAATCGTCTC	0.0398273
TGAATGGGTACGTAGGGCCATGGTACAGGCGAGTC	0.0794631		TGGGAACCCAGCCCCATGGGTCAACCGGGTC	0.0400688		TGAATGGATACAAAGGCCCATGGCCCAGGCGCGTC	0.059741
TGAATGGCGACCAAGCTCCATGGTCCATCCGGTTC	0.00993289		TGGTAACTCAGACCCATGGACCACTCGATTC	0.050086		TGAATGGGTACGGAGCGCCATGGTTCACCCGAATC	0.517755
TGAATGGCGACGGAGGACCATGGGTCATGCGCTTC	0.268188		TGGCTACATAGCTCCATGGCCCAGCCGCCTC	0.0400688		TGAATGGGTACGAAGCTCCATGGATCATTCATTCT	0.0199137
TGAATGGGGACGAAGGACCATGGCTCATACGAATC	0		TGGACACGAAGACCCATGGCGCATCCGCTTC	0.0300516		TGAATGGTTACAAAGGACCATGGGGCATTCGTTTC	0.0398273
TGAATGGGAACGGAGAGCCATGGGTCAAGCGCATC	0.00993289		TGGAAACTTAGCCCCATGGGTCATACGTCTC	0.0801377		TGAATGGGTACGGAGCACCATGGCTCACGCGCCTC	0.298705
TGAATGGGCACCCAGGACCATGGGTCACACGGATC	0.00993289		TGGCCACCCAGGGCCATGGCTCAACCGAGTC	0.0400688		TGAATGGTCACGTAGCCCCATGGGACAATCGGATC	0.448057
TGAATGGTAACGGAGTTCCATGGATCAGCCGAGTC	0.0397315		TGGTTACGCAGTTCCATGGGACAGCCGCCTC	0.0400688		TGAATGGGAACCCAGCCCCATGGGTCAACCGGGTC	0.199137
TGAATGGACACTTAGGGCCATGGGGCAGGCGGATC	0.00993289		TGGGAACGCAGGGCCATGGGACAGACGGGTC	0.0300516		TGAATGGAGACCCAGTCCCATGGACCATGCGGGTC	0.00995683
TGAATGGAGACTTAGCCCCATGGTGCATTCGTCTC	0.089396		TGGAAACGAAGCTCCATGGTTCAACCGACTC	0.130224		TGAATGGCGACTGAGTGCCATGGTTCAGGCGAGTC	0.00995683
TGAATGGGGACTTAGTACCATGGAACACAGACTCT	0.0397315		TGGGCACTGAGGGCCATGGGACAGGCGGATC	0.0100172		TGAATGGAAACTTAGCCCCATGGGTCATACGTCTC	0.0796546
TGAATGGGGACAAAGCTCCATGGCGCAGCCGTGTC	0.0397315		TGGACACGCAGAGCCATGGAACATGCGACTC	0.050086		TGAATGGTGACCAAGACCCATGGACCACGCGAGTC	0.0199137
TGAATGGTCACCGAGTTCCATGGACCAACCGCGTC	0.0297987		TGGGGACCAAGGGCCATGGGCCAAGCGGATC	0.050086		TGAATGGGCACGTAGTCCCATGGCTCACGCGCCTC	0
TGAATGGTCACGCAGCGCCATGGCGCAACCGTCTC	0.109262		TGGTGACCAAGACCCATGGACCACGCGAGTC	0.0400688		TGAATGGCCACTAAGGCCCATGGGTCAGACGCTTC	0
TGAATGGCGACTGAGGCCCATGGCCCAGCCGCGTC	0.13906		TGGGGACACAGGACCATGGTGCAGACGGATC	0.0300516		TGAATGGGGACACAGTACCATGGACCATCCGCTTC	0
TGAATGGAGACGGAGGACCATGGGCCAGGCGGTTC	0.0297987		TGGATACCCAGCCCCATGGACCAACCGATTC	0.0200344		TGAATGGGGACAGAGAGCCATGGCGCATTCGGATC	0.0298705
TGAATGGGGACAGAGAGCCATGGCGCATTCGGATC	0.00993289		TGGTGACCCAGTACCATGGCACAATCGACTC	0.210361		TGAATGGGCACCCAGGCCCATGGGGCATCCGGCTC	0.308662
TGAATGGCCACGCAGGACCATGGCCCAGCCGCGTC	0.089396		TGGCGACCAAGCTCCATGGTCCATCCGGTTC	0.0400688		TGAATGGCAACTTAGACCCATGGGCCAGGCGACTC	0.149352
TGAATGGTCACGTAGCCCCATGGGACAATCGGATC	0.119195		TGGCGACTCAGGCCCATGGGCCAGGCGGGTC	0.0200344		TGAATGGAGACTTAGCCCCATGGTGCATTCGTCTC	0.0796546
TGAATGGTTACAAAGGACCATGGGGCATTCGTTTC	0.0297987		TGGCGACACAGTGCCATGGCCCAAGCGTTTC	0.0100172		TGAATGGGCACAAAGGGCCATGGGTCACGCGTCTC	0.0298705
TGAATGGGCACCTAGAACCATGGAGCAGCCGGGTC	0		TGGGGACGCAGCCCCATGGCGCAAGCGTGTC	0.0200344		TGAATGGGGACTAAGCGCCATGGTCCAATCGTGTC	0.40823
TGAATGGGCACTAAGCTCCATGGAGCACGCGGGTC	0.65557		TGGCCACTAAGCACCATGGTACAACCGTTTC	0.0300516		TGAATGGGTACGCAGAGCCATGGAACAGTCGAGTC	0.308662
TGAATGGTGACCAAGGCCCATGGGGCAATCGTATC	0.0397315		TGGGTACGTAGGGCCATGGTACAGGCGAGTC	0.25043		TGAATGGGGACAGAGATCCATGGGACAGCCGAGTC	0
TGAATGGAAACGAAGCTCCATGGTTCAACCGACTC	0.00993289		TGGGCACTAAGGCCCATGGTCCATCCGCTTC	0.0100172		TGAATGGTCACGCAGCTCCATGGGCCAGTCGCTTC	0.159309
TGAATGGGGACATAGCGCCATGGGGCACACGGTTC	0		TGGCTACCCAGCCCCATGGGGCATCCGCCTC	0.110189		TGAATGGACACACAGTCCCATGGTCCAGCCGACTC	0
TGAATGGTGACCAAGGGCCATGGACCAACCGGTTC	0.00993289		TGGGGACTAAGTCCCATGGCACAATCGTCTC	0.0400688		TGAATGGTGACCAAGGGCCATGGACCAACCGGTTC	0
TGAATGGAGACCCAGCGCCATGGGACAGGCGCGTC	0.0397315		TGGCCACCCAGCTCCATGGCCCACACGCTTC	0.0200344		TGAATGGACACAGAGTTCCATGGTTCAGACTTTCT	0.149352
TGAATGGCCACAAAGCACCATGGCCCAAACGGATC	0.317852		TGGCTACCTAGGGCCATGGGCCATACGCCTC	0.0400688		TGAATGGATACGTAGCCCCATGGTGCATTCGAATC	0
TGAATGGTTACGCAGTTCCATGGGACAGCCGCCTC	0		TGGGTACGAAGCTCCATGGATCATTCATTCT	0.0300516		TGAATGGACACTTAGGACCATGGCGCACTCGCATC	0.00995683
TGAATGGGAACCTAGTTCCATGGGACAGCCGCCTC	0.119195		TGGATACGTAGCCCCATGGCTCATCCGGGTC	0.110189		TGAATGGTTACCTAGGGCCATGGGGCAGGCGGATC	0.0298705
TGAATGGCTACATAGCTCCATGGCCCAGCCGCCTC	0		TGGCGACACAGTCCCATGGCGCACACGCCTC	0.0901549		TGAATGGCCACCTAGTGCCATGGTTCAGTCGACTC	0.059741
TGAATGGGCACGTAGCTCCATGGGGCATGCGTCTC	0.0297987		TGGGCACCCAGGCCCATGGGGCATCCGGCTC	0.100172		TGAATGGTGACACAGATCCATGGTGCATGCGCCTC	0.0796546
TGAATGGCGACTCAGGCCCATGGGCCAGGCGGGTC	0.0198658		TGGTCACTAAGCCCCATGGTTCATGCGGTTC	0.0701205		TGAATGGACACGAAGACCCATGGCGCATCCGCTTC	0.0796546
TGAATGGCCACACAGCACCATGGGACAAACGGGTC	0.00993289		TGGGGACAAAGCTCCATGGCGCAGCCGTGTC	0.0200344		TGAATGGCCACGCAGGCCCATGGGCCAAGCGTCTC	0.0398273
TGAATGGTTACGGAGGTCCATGGCGCAGCCGGGTC	0.0397315		TGGACACAGAGTTCCATGGTTCAGACTTTCT	0.0400688		TGAATGGCCACGGAGGTCCATGGCCCACGCGACTC	0.0298705
TGAATGGTCACGCAGCTCCATGGGCCAGTCGCTTC	0		TGGCTACTTAGGCCCATGGTTCATACGGCTC	0.0300516		TGAATGGGTACATAGCGCCATGGCGCAACCGGATC	0
TGAATGGCCACCGAGCTCCATGGACCAGCCGCCTC	0.00993289		TGGCGACGGAGGACCATGGGTCATGCGCTTC	0.0300516		TGAATGGGCACCGAGCTCCATGGGACACACGCGTC	0.0696978
TGAATGGCGACGCAGCGCCATGGGGCATTCGAATC	0.00993289		TGGGCACAAAGTCCCATGGCACAACCGCATC	0.0100172		TGAATGGCCACATAGCCCCATGGAGCACTCGTGTC	0.00995683
TGAATGGCAACTTAGACCCATGGGCCAGGCGACTC	0.0794631		TGGGGACTTAGGGCCATGGAGCAGACGGCTC	0.0100172		TGAATGGCCACGCAGCACCATGGCGCACGCGGGTC	0.059741
TGAATGGGTACAAAGTACCATGGTTCAGCCGCATC	0.00993289		TGGGTACCGAGCTCCATGGGACATGCGACTC	0.0200344		TGAATGGGTACCGAGATCCATGGGTCAGGCGATTC	0.696978
TGAATGGGTACGTAGTGCCATGGTGCAAACGTGTC	0.0198658		TGGCCACTAAGATCCATGGAGCACCCGTTTC	0.0100172		TGAATGGCCACTAAGCACCATGGTACAACCGTTTC	0.00995683
TGAATGGGAACCGAGTACCATGGCCCACGCGTGTC	0.0397315		TGGACACCGAGCGCCATGGATCAGCCGGCTC	0.0200344		TGAATGGACACCGAGCGCCATGGATCAGCCGGCTC	0.0199137
TGAATGGCCACGCAGGACCATGGCCCAGCCGCCTC	0.0397315		TGGGCACGGAGACCCATGGCACAGACGACTC	0.0300516		TGAATGGGCACGGAGGCCCATGGCCCAGGCGCGTC	0.0298705
TGAATGGACACAGAGGCCCATGGGACACCCGTGTC	0.0198658		TGGAAACTCAGGGCCATGGAGCAAGCGCTTC	0.0801377		TGAATGGACACAGAGGCCCATGGGACACCCGTGTC	0.0398273
TGAATGGATACGTAGCCCCATGGCTCATCCGGGTC	0.0993289		TGGTCACCAAGCACCATGGAACATCCGGGTC	0.0901549		TGAATGGCGACTGAGGCCCATGGCCCAGCCGCGTC	0.00995683
TGAATGGACACGAAGACCCATGGCGCATCCGCTTC	0.0297987		TGGTTACCTAGACCCATGGCCCAAACGCCTC	0.0300516		TGAATGGTCACCGAGTTCCATGGACCAACCGCGTC	0.0398273
TGAATGGCCACTCAGCGCCATGGGTCATACGCGTC	0.526443		TGGTCACGCAGCGCCATGGCGCAACCGTCTC	0.0400688		TGAATGGTTACGGAGGTCCATGGCGCAGCCGGGTC	0.129439
TGAATGGGTACGGAGCGCCATGGTTCACCCGAATC	0		TGGCAACCGAGTCCCATGGAACAAACGAATC	0.0100172		TGAATGGCTACGCAGTGCCATGGCGCATACGTCTC	0.00995683
TGAATGGGGACAGAGGGCCATGGTACAAGCGTGTC	0		TGGCCACTCAGCGCCATGGAACACCCGGCTC	0.0200344		TGAATGGATACCGAGGGCCATGGGGCAGCCGGTTC	0.00995683
TGAATGGGGACGAAGGGCCATGGGTCAGTCGGATC	0.00993289		TGGGGACGTAGGTCCATGGGACAGCCGGGTC	0.0200344		TGAATGGCGACTCAGGCCCATGGGCCAGGCGGGTC	0.0199137
TGAATGGCGACGGAGGCCCATGGAGCAGCCGGGTC	0		TGGCCACCTAGTGCCATGGTTCAGTCGACTC	0.0300516		TGAATGGACACAAAGTACCATGGGACAGGCGACTC	0
TGAATGGTCACTAAGCCCCATGGTTCATGCGGTTC	0		TGGAAACGAAGACCCATGGCTCACACGGGTC	0.0200344		TGAATGGTGACGGAGGCCCATGGGTCAAGCGACTC	0.059741
TGAATGGGTACGCAGAGCCATGGAACAGTCGAGTC	0.0496644		TGGCAACGCAGGTCCATGGCCCACACGGCTC	0		TGAATGGACACTTAGCCCCATGGCGCAGACGCTTC	0.0199137
TGAATGGGCACGGAGACCCATGGCACAGACGACTC	0.13906		TGGCGACAGAGGTCCATGGCACAGACGCATC	0.0100172		TGAATGGTCACGTAGTGCCATGGCTCATCCGGTTC	0.00995683
TGAATGGAAACTTAGTGCCATGGGACAGGCGGTTC	0.0297987		TGGCGACCCAGCCCCATGGGCCAGCCGGTTC	0.0200344		TGAATGGTTACTAAGACCCATGGGGCAAACGCCTC	0.00995683
TGAATGGCCACCCAGGCCCATGGTTCATCCGCATC	0.0198658		TGGTCACGCAGCTCCATGGGCCAGTCGCTTC	0.0300516		TGAATGGCCACCCAGCTCCATGGCCCACACGCTTC	0.0995683
TGAATGGGTACTGAGCTCCATGGCTCATGCGCATC	0.00993289		TGGGCACACAGCTCCATGGAGCACCCGGCTC	0.0100172		TGAATGGGGACTTAGGGCCATGGAGCAGACGGCTC	0.00995683
TGAATGGTTACCTAGACCCATGGCCCAAACGCCTC	0		TGGGCACAGAGCACCATGGGACACCCGCATC	0.0200344		TGAATGGTGACCCAGTACCATGGCACAATCGACTC	0.00995683
TGAATGGTCACTTAGCTCCATGGCCCAGACGTGTC	0.0595973		TGGGTACGCAGTGCCATGGCGCACGCGGCTC	0.0300516		TGAATGGACACGAAGGCCCATGGGACACACGTATC	0.0298705
TGAATGGCTACCTAGAACCATGGATCACACGTCTC	0.00993289		TGGGGACAGAGATCCATGGGACAGCCGAGTC	0.0200344		TGAATGGGTACGCAGTGCCATGGCGCACGCGGCTC	0.0199137
TGAATGGAGACCCAGTACCATGGGCCACACGCTTC	0.0993289		TGGCCACATAGCCCCATGGAGCACTCGTGTC	0.0100172		TGAATGGGGACCAAGGGCCATGGGCCAAGCGGATC	0
TGAATGGGTACAGAGAACCATGGTTCACCCGTCTC	0.0695302		TGGCCACGCAGCACCATGGCGCACGCGGGTC	0.0100172		TGAATGGGGACTTAGACCCATGGGCCAGTCGATTC	0
TGAATGGTTACACAGCACCATGGGTCACCCGACTC	0		TGGTCACCCAGTGCCATGGCCCAGCCGTCTC	0.0100172		TGAATGGCCACGCAGGACCATGGCCCAGCCGCCTC	0
TGAATGGATACCCAGCCCCATGGACCAACCGATTC	0.00993289		TGGGCACAAAGGGCCATGGGTCACGCGTCTC	0.0100172		TGAATGGTTACTCAGGCCCATGGATCATTCGTATC	0.0796546
TGAATGGCTACTCAGTTCCATGGGACAAACGATTC	0.0297987		TGGAAACTAAGGACCATGGCTCATCCGCCTC	0		TGAATGGAAACTCAGTGCCATGGAGCAAGCGTTTC	0.00995683
TGAATGGTCACGTAGTGCCATGGCTCATCCGGTTC	0.00993289		TGGGAACGGAGAGCCATGGACCAGACGCCTC	0.0100172		TGAATGGCAACCCAGCTCCATGGCCCAGTCGGCCT	0.0497841
TGAATGGTTACTCAGAACCATGGAGCATGCGCCTC	0.0297987		TGGGGACCCAGTGCCATGGGGCAAGCGGCTC	0.0300516		TGAATGGTCACTTAGCTCCATGGCCCAGACGTGTC	0.0497841
TGAATGGACACTTAGGACCATGGCGCACTCGCATC	0.0198658		TGGGTACCCAGAGCCATGGCCCATACGCCTC	0.0100172		TGAATGGTAACCAAGGACCATGGTCCATCCGTATC	0
TGAATGGCCACCAAGGGCCATGGGCCAACCGTTTC	0		TGGTTACTAAGACCCATGGGGCAAACGCCTC	0.0100172		TGAATGGCGACGCAGCACCATGGCCCATACGAGTC	0.0796546
TGAATGGGCACTGAGGTCCATGGAACATCCGGCTC	0.0595973		TGGTGACTCAGCACCATGGCGCAGACGGCTC	0.0200344		TGAATGGGCACTGAGGTCCATGGAACATCCGGCTC	0.00995683
TGAATGGCGACCGAGCCCCATGGGGCATCCGGCTC	0.0198658		TGGAAACTCAGTGCCATGGAGCAAGCGTTTC	0.0200344		TGAATGGCAACCCAGGGCCATGGCCCATGCGGATC	0
TGAATGGGCACGAAGGACCATGGGGCAGACGCGTC	0.00993289		TGGTCACTAAGGACCATGGGACATGCGCGTC	0.0100172		TGAATGGCCACCCAGGCCCATGGTTCATCCGCATC	0.0497841
TGAATGGGCACCCAGCCCCATGGCTCATGCGATTC	0		TGGTCACGTAGTGCCATGGCTCATCCGGTTC	0.0100172		TGAATGGTTACCTAGACCCATGGCCCAAACGCCTC	0.00995683
TGAATGGTCACCCAGCCCCATGGACCATTCGTTTC	0.00993289		TGGGCACCTAGAGCCATGGTACATACGTATC	0.0300516		TGAATGGTCACGAAGGGCCATGGTACAGTCGACTC	0.0199137
TGAATGGTGACGGAGAGCCATGGGTCACGCGAGTC	0.0695302		TGGATACCCAGTGCCATGGCACACACGGTTC	0.0200344		TGAATGGTGACTCAGCACCATGGCGCAGACGGCTC	0
TGAATGGCTACGAAGGTCCATGGCTCAGACGAGTC	0.089396		TGGGGACACAGTACCATGGACCATCCGCTTC	0.0400688		TGAATGGTTACACAGCACCATGGGTCACCCGACTC	0.00995683
TGAATGGCCACTAAGCACCATGGTACAACCGTTTC	0.0496644		TGGTGACACAGCGCCATGGGCCACCCGGGTC	0.0200344		TGAATGGGCACAGAGCACCATGGGACACCCGCATC	0
TGAATGGAAACTTAGCCCCATGGGTCATACGTCTC	0.0595973		TGGCAACGGAGCACCATGGCCCAATCGCATC	0		TGAATGGGTACTCAGTACCATGGATCAGGCGAGTC	0.0199137
TGAATGGCCACGCAGCACCATGGCGCACGCGGGTC	0.00993289		TGGGAACTCAGGCCCATGGCACATCCGCGTC	0.0100172		TGAATGGGCACGGAGCCCCATGGGCCATACGCATC	0.00995683
TGAATGGTTACTCAGGCCCATGGATCATTCGTATC	0.109262		TGGCCACAAAGCACCATGGCCCAAACGGATC	0.0100172		TGAATGGTGACCAAGGGCCATGGACCAACCGTTTC	0.0298705
TGAATGGGAACCAAGTGCCATGGACCAAACGTTTC	0		TGGGCACGAAGGACCATGGGGCAGACGCGTC	0.0200344		TGAATGGCGACGGAGGCCCATGGAGCAGCCGGGTC	0.0398273
TGAATGGCCACCCAGCTCCATGGCCCACACGCTTC	0.0198658		TGGCCACGCAGGCCCATGGGCCAAGCGTCTC	0.0200344		TGAATGGTCACGTAGTACCATGGCACAAGCGTGTC	0.0199137
TGAATGGAAACTCAGAGCCATGGTGCACGCGAATC	0.0297987		TGGTCACGAAGGGCCATGGTACAGTCGACTC	0.0200344		TGAATGGGGACATAGCGCCATGGGGCACACGGTTC	0
TGAATGGGTACGCAGTGCCATGGCGCACGCGGCTC	0.0297987		TGGTCACCCAGCCCCATGGACCATTCGTTTC	0.0200344		TGAATGGTAACTTAGCGCCATGGTGCATACGATTC	0.179223
TGAATGGCTACACAGCGCCATGGTCCAAACGCCTC	0		TGGCGACGGAGGCCCATGGAGCAGCCGGGTC	0.0100172		TGAATGGGCACGTAGCTCCATGGGGCATGCGTCTC	0
TGAATGGGCACCCAGGCCCATGGGGCATCCGGCTC	0.00993289		TGGAAACTTAGTGCCATGGGACAGGCGGTTC	0		TGAATGGGTACCCAGAGCCATGGCCCATACGCCTC	0.00995683
TGAATGGGTACCCAGAGCCATGGCCCATACGCCTC	0.00993289		TGGGCACCCAGCCCCATGGCTCATGCGATTC	0.0100172		TGAATGGAAACTCAGAGCCATGGTGCACGCGAATC	0
TGAATGGGGACTAAGCGCCATGGTCCAATCGTGTC	0.00993289		TGGGAACGCAGAACCATGGGACAAGCGGTTC	0.0100172		TGAATGGGAACGGAGAGCCATGGGTCAAGCGCATC	0.00995683
TGAATGGGCACCTAGAGCCATGGGGCAAGCGCCTC	0		TGGCCACACAGCACCATGGGACAAACGGGTC	0.0100172		TGAATGGCTACAAAGGCCCATGGTACACCCGGCTC	0.00995683
TGAATGGAAACGAAGCTCCATGGTGCACGCGAATC	0.0198658		TGGAGACCCAGTACCATGGGCCACACGCTTC	0.0200344		TGAATGGAGACATAGTGCCATGGAGCACCCGTTTC	0.00995683
TGAATGGATACTTAGGTCCATGGCCCAGGCGCCTC	0		TGGCTACCTAGAACCATGGATCACACGTCTC	0.0100172		TGAATGGGAACGCAGAACCATGGGACAAGCGGTTC	0
TGAATGGCCACGAAGCACCATGGACCACGCGAATC	0.00993289		TGGCAACTCAGGACCATGGGGCATGCGTGTC	0.0100172		TGAATGGAGACGCAGTTCCATGGCGCATACGTGTC	0.00995683
TGAATGGTTACTGAGTTCCATGGGGCAGGCGGTTC	0.00993289		TGGTGACCAAGCGCCATGGAGCATGCGCCTC	0.0200344		TGAATGGGCACCTAGCGCCATGGACCAGCCGTTTC	0.0199137
TGAATGGGGACCGAGTGCCATGGGTCAGGCGGCTC	0.0198658		TGGGGACAGAGAGCCATGGCGCATTCGGATC	0.0200344		TGAATGGATACGGAGGTCCATGGCGCAGGCGCGTC	0
TGAATGGGGACCTAGAACCATGGAGCATACGGATC	0.0595973		TGGAGACTGAGCCCCATGGGCCAAGCGCGTC	0.0300516		TGAATGGCTACTTAGTTCCATGGGTCAGTCGGCTC	0.00995683
TGAATGGTAACCAAGGACCATGGTCCATCCGTATC	0.00993289		TGGGCACTCAGAACCATGGGACATCCGCGTC	0.0100172		TGAATGGGCACGAAGGACCATGGGGCAGACGCGTC	0.00995683
TGAATGGAAACGCAGAGCCATGGATCAGTCGCTTC	0.0397315		TGGTTACGGAGGTCCATGGCGCAGCCGGGTC	0.0100172		TGAATGGTCACCCAGCCCCATGGACCATTCGTTTC	0.00995683
TGAATGGTCACGGAGCTCCATGGCACATCCGGGTC	0.0198658		TGGAAACTCAGAGCCATGGTGCACGCGAATC	0.0200344		TGAATGGGGACGGAGGGCCATGGGCCAAACGTATC	0.0199137
TGAATGGCCACTTAGTGCCATGGTCCAGGCGTCTC	0.0595973		TGGGTACCAAGGCCCATGGCCCAAGCGTCTC	0.0100172		TGAATGGACACATAGCTCCATGGAGCAAGCGGCTC	0
TGAATGGTTACCAAGGACCATGGTGCATACGATTC	0.119195		TGGGTACTCAGTACCATGGATCAGGCGAGTC	0.0200344		TGAATGGCCACCCAGGGCCATGGCGCAGGCGCTTC	0.0398273
TGAATGGGCACTGAGGGCCATGGGACAGGCGGATC	0.00993289		TGGCCACGAAGACCCATGGGTCACCCGCGTC	0.0100172		TGAATGGTCACGCAGTCCCATGGCCCAACCGCGTC	0.00995683
TGAATGGCAACCCAGCTCCATGGCCCAGTCGGCCT	0.0297987		TGGGTACAGAGGGCCATGGGGCAACCGGGTC	0.0100172		TGAATGGGGACGGAGTTCCATGGCGCAAACGTCTC	0.00995683
TGAATGGGCACGGAGGCCCATGGCCCAGGCGCGTC	0		TGGGGACCAAGTCCCATGGGCCAGCCGGGTC	0.0100172		TGAATGGGAACAGAGAACCATGGCACACGCGTGTC	0.0199137
TGAATGGGAACTCAGGCCCATGGCACATCCGCGTC	0		TGGAGACTTAGCCCCATGGTGCATTCGTCTC	0.0100172		TGAATGGCCACTAAGATCCATGGAGCACCCGTTTC	0
TGAATGGCCACGAAGACCCATGGGTCACCCGCGTC	0		TGGTCACGGAGCTCCATGGCACATCCGGGTC	0.0100172		TGAATGGGCACAAAGCCCCATGGCCCAAACGACTC	0
TGAATGGGAACGTAGGTCCATGGTGCAATCGTGTC	0.00993289		TGGAGACGCAGCCCCATGGGGCAGCCGGTTC	0.0100172		TGAATGGGAACGTAGGTCCATGGTGCAATCGTGTC	0.0398273
TGAATGGCGACGGAGCTCCATGGATCACGCGGGTC	0		TGGCCACCCAGGGCCATGGCGCAGGCGCTTC	0.0100172		TGAATGGTTACTCAGAACCATGGAGCATGCGCCTC	0.0298705
TGAATGGCGACCCAGCCCCATGGGCCAGCCGGTTC	0		TGGCGACCCAGTTCCATGGCCCATTCGAATC	0		TGAATGGGTACATAGCGCCATGGCGCAGGCGAATC	0.00995683
TGAATGGGGACCAAGGGCCATGGGCCAAGCGGATC	0.0397315		TGGGTACGCAGAGCCATGGAACAGTCGAGTC	0.0100172		TGAATGGCAACGGAGCACCATGGCCCAATCGCATC	0
TGAATGGATACGGAGGTCCATGGCGCAGGCGCGTC	0.00993289		TGGGGACTAAGGGCCATGGGCCACGCGCCTC	0.0100172		TGAATGGCAACGTAGGACCATGGCACAGACGAATC	0.0497841
TGAATGGGCACCTAGAGCCATGGTACATACGTATC	0		TGGGAACAGAGAACCATGGCACACGCGTGTC	0		TGAATGGGCACGGAGACCCATGGCACAGACGACTC	0
TGAATGGGCACTCAGAACCATGGGACATCCGCGTC	0.00993289		TGGGTACCGAGATCCATGGGTCAGGCGATTC	0		TGAATGGAGACCCAGCGCCATGGGACAGGCGCGTC	0.00995683
TGAATGGTAACCCAGCGCCATGGTCCACTCGCATC	0.00993289		TGGGGACGAAGGACCATGGCTCATACGAATC	0		TGAATGGGAACATAGTGCCATGGCTCAGACGAATC	0.00995683
TGAATGGATACACAGCCCCATGGATCACTCGCATC	0.0198658		TGGCTACGCAGTGCCATGGCGCATACGTCTC	0.0100172		TGAATGGGCACTCAGAACCATGGGACATCCGCGTC	0.0298705
TGAATGGGGACCCAGTGCCATGGGGCAAGCGGCTC	0.0297987		TGGAGACAGAGAGCCATGGATCAGGCGGGTC	0.0100172		TGAATGGGGACCTAGAACCATGGAGCATACGGATC	0
TGAATGGGGACAGAGATCCATGGGACAGCCGAGTC	0.00993289		TGGGGACACAGTACCATGGATCAGGCGCTTC	0.0100172		TGAATGGCCACATAGATCCATGGTTCAGACTTTCT	0.00995683
TGAATGGAGACTGAGCCCCATGGGCCAAGCGCGTC	0.00993289		TGGCCACGGAGGTCCATGGCCCACGCGACTC	0.0200344		TGAATGGAAACGAAGCTCCATGGTGCACGCGAATC	0.00995683
TGAATGGACACGTAGTGCCATGGTTCACGCGCTTC	0.00993289		TGGGCACGGAGCCCCATGGGCCATACGCATC	0.0100172		TGAATGGTAACGGAGTTCCATGGATCAGCCGAGTC	0.00995683
TGAATGGGAACAGAGAACCATGGCACACGCGTGTC	0.00993289		TGGCCACGCAGAGCCATGGACCACGCGCGTC	0.0200344		TGAATGGGGACGGAGTGCCATGGGTCAGTCGACTC	0
TGAATGGGTACCAAGGCCCATGGCCCAAGCGTCTC	0		TGGCAACAGAGAACCATGGCGCACACGTGTC	0		TGAATGGCCACAAAGCACCATGGCCCAAACGGATC	0.0199137
TGAATGGGTACTCAGTACCATGGATCAGGCGAGTC	0.00993289		TGGCAACGTAGGACCATGGCACAGACGAATC	0.0100172		TGAATGGGTACAAAGTACCATGGTTCAGCCGCATC	0.00995683
TGAATGGACACAAAGTACCATGGGACAGGCGACTC	0.00993289		TGGCCACGAAGCACCATGGACCACGCGAATC	0		TGAATGGGTACAGAGAACCATGGTACACTCGTGTC	0.149352
TGAATGGGCACAAAGCCCCATGGCCCAAACGACTC	0		TGGCCACTCAGGTCCATGGACCAGCCGATTC	0.0200344		TGAATGGCCACCTAGGCCCATGGTACAGCCGCGTC	0
TGAATGGTTACTAAGACCCATGGGGCAAACGCCTC	0		TGGTTACACAGCACCATGGGTCACCCGACTC	0.0100172		TGAATGGTTACCGAGAGCCATGGAGCAGACGTGTC	0

## Sheet: prog CV
	mouse1			mouse2
Barcode sequence	'AL_Gr1_wk_12_8.2' contribution to blood		Barcode sequence	'ALR_Gr1_wk_12_8.2' contribution to blood
TAAGGATCAGGATGCAAAAAGGTGCAACGATGT	5.15162		TAACAATCACGATGGAAACAGGTTCAACCATGT	1.87224
TAAGGATCCCGATGCAAAGTGGTCCAACAATGT	0.238047		TAATAATCCCGATCCAAACCGGTGTAACCATGT	0
TAAGGATCTAGATGGAAAGAGGTGGAACCATGT	0.585382		TAAACATCTGGATGCAAAGCGGTTAAACGGTGT	0
TAAGGATCGAGATCGAAAAAGGTTAAACAATTA	0		TAAGGATCATGATGGAAAACGGTGGAACGCTGT	1.61321
TAAACATCTGGATGCAAAGCGGTTAAACGGTGT	0.00753711		TAATTATCTTGATGCAAACAGGTATAACAATGT	0.0461532
TAAGGATCGGGATGCAAAGAGGTCCAACCATGT	0		TAAACATCGCGATCGAAAGGGGTGAAACGGTGT	0
TAAGGATCAGGATGGAAATTGGTAGAACTCTGT	0		TAATTATCTGGATGCAAATAGGTGTAACCATGT	0.00930219
TAATAATCCCGATCCAAACCGGTGTAACCATGT	0		TAATAATCCGGATCCAAAAAGGTGAAACGCTGT	0
TAAGGATCCCGATCCAAAGTGGTGGAACGGTGT	0		TAAGGATCCCGATGCAAAGTGGTCCAACAATGT	0.00930219
TAAGGATCAGGATGGAAATCGGTCAAACGATGT	0		TAAGGATCCTGATGGAAAAAGGTACAACAATGT	0
TAACAATCACGATGGAAACAGGTTCAACCATGT	0.00502474		TAAGGATCAGGATGGAAATCGGTTGAACACTGT	0
TAAACATCGCGATCGAAAGGGGTGAAACGGTGT	0		TAAGAATCGCGATGCAAACAGGTATAACTATGT	0
TAAGGATCATGATGGAAAACGGTGGAACGCTGT	0		TAAGGATCGAGATCGAAAAAGGTTAAACAATTA	0
TAAGGATCACGATCCAAAGTGGTAAAACTCTGT	0.218576		TAAGGATCGTGATGCAAACCGGTAGAACAATGT	0
TAAGAATCGCGATGCAAACAGGTATAACTATGT	0		TAATAATCCGGATCCAAATAGGTCAAACATTGT	0
TAATTATCTGGATGCAAATAGGTGTAACCATGT	0.0169585		TAAGGATCTAGATCCAAATGGGTTAAACTATGT	0
TAAGGATCAGGATGGAAATCGGTTGAACACTGT	0		TAAGGATCGAGATGGAAAATGGTCCAACCGTGT	0
TAAGGATCCTGATGCAAAATGGTAGAACACTGT	0		TAAGGATCGTGATGCAAACTGGTATAACCCTGT	0
TAAAGATCTTGATCCAAACAGGTTTAACCATGT	0.00942139		TAAAGATCTTGATCCAAACAGGTTTAACCATGT	0.0139533
TAAGGATCAAGATCCAAATAGGTAGAACGATGT	0		TAAGGATCTTGATCGAAACGGGTGTAACCTTGT	0
TAAGGATCAAGATCGAAATAGGTGCAACTATGT	0		TAAGTATCCGGATGGAAACCGGTAGAACTATGT	0
TAAGGATCTAGATCCAAATGGGTTAAACTATGT	0		TAAGGATCTGGATGGAAACTGGTCAAACCTTGT	0
TAATTATCTTGATGCAAACAGGTATAACAATGT	0.0194709		TAAGGATCAGGATGCAAAAAGGTGCAACGATGT	0
TAAGGATCTTGATCGAAAAAGGTTCAACACTGT	0		TAAGGATCATGATCGAAAAAGGTTGAACTGTGT	0
TAAGGATCTTGATCGAAACGGGTGTAACCTTGT	0		TAAGGATCACGATCGAAAACGGTACAACACTGT	0
TAAGGATCATGATGGAAACCGGTAAAACCCTGT	0		TAACTATCACGATGGAAATGGGTCTAACATTGT	0
TAAGGATCACGATCGAAATTGGTTTAACGGTGT	0		GAAGGATCCAGATGGAAATGGGTAGAACTGTGT	0
TAAGGATCCAGATCCAAACAGGTCCAACCATGT	0.00502474		TAAGGATCCAGATCCAAACAGGTCCAACCATGT	0
TAAGGATCTGGATGGAAACTGGTCAAACCTTGT	0		TAAGAATCGCGATGCAAACAGGTACAACACTGT	0
TAAGGATCGTGATCCAAAAAGGTCGAACCCTGT	0		TAAGGATCTAGATGGAAAGAGGTGGAACCATGT	0
TAAGGATCCTGATGGAAAAAGGTACAACAATGT	0		TAAGGATCGGGATCGAAATCGGTATAACAATGT	0
TAAGGATCCTGATCCAAAATGGTCAAACACTGT	0		TAAGGATCGTGATCGAAATCGGTGTAACAGTGT	0
TAAGGATCTGGATGGAAAGTGGTATAACGCTGT	0		TAAGGATCAAGATCCAAATAGGTAGAACGATGT	0
GAAGGATCCAGATGGAAATGGGTAGAACTGTGT	0.00502474		TAAGGATCCTGATCGAAATTGGTCAAACCTTGT	0
TAACTATCACGATGGAAATGGGTCTAACATTGT	0		TAAGGATCTGGATGGAAAGTGGTATAACGCTGT	0
TAAGAATCGCGATGCAAACAGGTACAACACTGT	0		TAAGGATCGAGATCGAAAAAGGTCGAACCATGT	0
TAAGGATCTTGATCGAAAGTGGTCCAACGATGT	0		TAAGGATCCTGATCCAAAGGGGTCGAACGTTGT	0
TAAGGATCATGATCGAAAAAGGTTGAACTGTGT	0.00502474		TAAGGATCATGATCGAAACAGGTTTAACATTGT	0
TAAGGATCCAGATGCAAAGTGGTGGAACCTTGT	0		TAAGGATCATGATGGAAACCGGTAAAACCCTGT	0
TAAGGATCTTGATGCAAAAGGGTACAACATTGT	0		TAAGGATCTGGATGGAAAAGGGTGGAACTCTGT	0
TAAGGATCTGGATGGAAAAGGGTGGAACTCTGT	0		TAAGGATCAGGATCGAAAAAGGTGCAACTCTGT	0
TAAGTATCCGGATGGAAACCGGTAGAACTATGT	0		TAAGGATCATGATCGAAACTGGTGAAACGCTGT	0
TAAGGATCCTGATCCAAAGGGGTCGAACGTTGT	0		TAAGGATCACGATGCAAAGGGGTCGAACTTTGT	0
TAAGGATCATGATGGAAACAGGTTAAACATTGT	0		TAAGGATCAAGATCGAAATAGGTGCAACTATGT	0
TAAGGATCGTGATGCAAACCGGTAGAACAATGT	0		TAAGGATCACGATCCAAAGTGGTAAAACTCTGT	0
TAAGGATCTGGATCGAAACCGGTCGAACATTGT	0		TAAGGATCTTGATCGAAAGTGGTCCAACGATGT	0
TAATAATCCGGATCCAAATAGGTCAAACATTGT	0.00753711		TAAGGATCACGATCGAAATTGGTTTAACGGTGT	0
TAAGGATCGTGATGCAAACTGGTATAACCCTGT	0		TAAGGATCATGATGGAAACAGGTTAAACATTGT	0
TAAGGATCACGATCGAAAACGGTACAACACTGT	0		TAAGGATCCTGATCCAAAATGGTCAAACACTGT	0
GCTGGATCTGGATCCAAACCGGTTAAACGATGT	0		TAAGGATCCGGATGGAAATTGGTCCAACGATGT	0
TAAGGATCATGATCGAAACTGGTGAAACGCTGT	0		TAAGGATCGTGATCGAAACAGGTTCAACATTGT	0
TAAGGATCGTGATCCAAAATGGTCTAACATTGT	0		TAAGGATCTTGATGCAAAATGGTTGAACTTTGT	0
TAAGGATCTTGATGGAAAATGGTACAACAATGT	0		TAAGGATCGGGATGCAAAGAGGTCCAACCATGT	0
TAAGGATCATGATGGAAATTGGTGCAACACTGT	0		TAAGGATCTAGATCCAAAGGGGTGGAACGGTGT	0.0139533
TAATAATCAAGATCCAAACCGGTAGAACCGTGT	0		TAAGGATCTTGATGGAAAATGGTACAACAATGT	0
TAAGGATCTAGATGGAAACTGGTTTAACCCTGT	0		TAAGGATCTAGATGGAAACTGGTTTAACCCTGT	0
TAAGGATCGAGATCGAAAAAGGTCGAACCATGT	0		TAAGGATCCTGATGCAAAATGGTAGAACACTGT	0
GTAAGATCCGGATGCAAATAGGTGAAACTTTGT	0		TAAGGATCCAGATGCAAAGTGGTGGAACCTTGT	0
TAAGGATCTTGATCCAAAATGGTCAAACGATGT	0		TAATGATCCCGATGGAAAGTGGTTAAACAATGT	0
TAAGGATCGTGATCGAAATCGGTGTAACAGTGT	0		TAATAATCAAGATCCAAACCGGTAGAACCGTGT	0
TAAGGATCTGGATCGAAATCGGTCCAACCGTGT	0		GTAAGATCCGGATGCAAATAGGTGAAACTTTGT	0
TAAGGATCCTGATCCAAAGAGGTTGAACACTGT	0		TAAGGATCTGGATCCAAAAGGGTGCAACATTGT	0
TAAGGATCAGGATCGAAAAAGGTGCAACTCTGT	0		TAAGGATCTTGATGGAAACAGGTGAAACTATGT	0
TAAGGATCCTGATCGAAATTGGTCAAACCTTGT	0		TAAGGATCAGGATGGAAATTGGTAGAACTCTGT	0
TAAGGATCATGATGCAAAGAGGTCAAACGATGT	0		TAAGGATCAGGATCGAAATAGGTGCAACTTTGT	0
TAAGGATCACGATGCAAAGGGGTCGAACTTTGT	0		TAAGGATCTGGATCGAAATCGGTCCAACCGTGT	0
TAAGGATCACGATGCAAATTGGTACAACGATGT	0		TAAGGATCATGATGCAAAGAGGTCAAACGATGT	0

## Sheet: HSC CV
	mouse1			mouse2			mouse3
Barcode sequence	'BL_Gr1 cells_PB week 12' contribution to blood		Barcode sequence	'BR_Gr1_wk_12_8.2' contribution to blood		Barcode sequence	'BLR_Gr1 cells_PB week 12' contribution to blood
TAATAATCCCGATCCAAACCGGTGTAACCATGT	4.28396		TAATAATCCCGATCCAAACCGGTGTAACCATGT	1.52797		TAATAATCCCGATCCAAACCGGTGTAACCATGT	6.48814
TAATTATCTTGATGCAAACAGGTATAACAATGT	3.75482		TAAGAATCTGGATGGAAACTGGTCAAACCTTGT	0		TAAGGATCGTGATCGAAACAGGTTCAACATTGT	3.36155
TAAACATCGCGATCGAAAGGGGTGAAACGGTGT	4.10079		TAATAATCCGGATCCAAATAGGTCAAACATTGT	3.79694		TAAGGATCTAGATGGAAAGAGGTGGAACCATGT	2.20553
TAAGGATCCCGATGCAAAGTGGTCCAACAATGT	3.07814		TAAACATCTGGATGCAAAGCGGTTAAACGGTGT	6.41057		TAAGGATCACGATGCAAAGGGGTCGAACTTTGT	0.17544
TAAGGATCGTGATCGAAACAGGTTCAACATTGT	4.26361		TAATTATCTGGATGCAAATAGGTGTAACCATGT	1.86113		TAAACATCTGGATGCAAAGCGGTTAAACGGTGT	2.24625
TAAACATCTGGATGCAAAGCGGTTAAACGGTGT	1.99443		TAACAATCACGATGGAAACAGGTTCAACCATGT	4.9343		TAAGGATCTGGATCGAAATCGGTCCAACCGTGT	1.11843
TAACTATCACGATGGAAATGGGTCTAACATTGT	3.49025		TAAGGATCACGATCCAAAGTGGTAAAACTCTGT	1.42457		TAAATATCGAGATGCAAATGGGTGCAACTCTGT	0.541983
TAAGGATCATGATGGAAAACGGTGGAACGCTGT	3.02726		TAAACATCGCGATCGAAAGGGGTGAAACGGTGT	0.924822		TAAGGATCATGATGGAAAACGGTGGAACGCTGT	0.122181
TAAGGATCGTGATCGAAATCGGTGTAACAGTGT	1.48565		GAAGGATCCAGATGGAAATGGGTAGAACTGTGT	6.07166		TAAGGATCAGGATGGAAATCGGTTGAACACTGT	1.03384
TAACAATCACGATGGAAACAGGTTCAACCATGT	1.69934		TAAGGATCTGGATGGAAACTGGTCAAACCTTGT	1.45329		TAAAGATCTTGATCCAAACAGGTTTAACCATGT	0.369677
TAAGGATCTAGATCCAAATGGGTTAAACTATGT	2.54901		TAAGGATCTAGATGGAAACTGGTTTAACCCTGT	1.36713		TAAACATCGCGATCGAAAGGGGTGAAACGGTGT	0.410404
TAAGGATCAAGATCCAAATAGGTAGAACGATGT	0.11702		TAATTATCTTGATGCAAACAGGTATAACAATGT	0.0689308		TAAGGATCACGATCCAAAGTGGTAAAACTCTGT	0.585843
GAAGGATCCAGATGGAAATGGGTAGAACTGTGT	2.43198		TAAGGATCGAGATGGAAAAAGGTAGAACTGTGT	0.890357		TAATTATCTGGATGCAAATAGGTGTAACCATGT	0.144111
TAAGGATCCTGATGGAAAAAGGTACAACAATGT	1.04301		TAAGAATCGCGATGCAAACAGGTATAACTATGT	0		TAATTATCTTGATGCAAACAGGTATAACAATGT	0.830206
TAAGGATCTTGATCGAAACGGGTGTAACCTTGT	1.68916		TAAGGATCACGATGCAAAGGGGTCGAACTTTGT	0.321677		TAAGGATCCGGATGGAAATTGGTCCAACGATGT	0.654766
TAAGGATCTAGATGGAAATGGGTGAAACCCTGT	0.172986		TAAGGATCTAGATGGAAATGGGTTCAACTTTGT	0.0114885		TAAATATCTCGATCCAAATTGGTGAAACGATGT	0.595242
TAAGGATCCTGATGCAAAATGGTAGAACACTGT	0.503696		TAAGGATCTTGATCGAAAGTGGTCCAACGATGT	0		GAAGGATCCAGATGGAAATGGGTAGAACTGTGT	1.81392
TAAGAATCGCGATGCAAACAGGTATAACTATGT	0.213689		TAAGGATCAGGATCGAAATAGGTGCAACTTTGT	2.25174		TAAGGATCAAGATCCAAATAGGTAGAACGATGT	0.162908
TAAGGATCGGGATCCAAAAAGGTCAAACAATGT	0.53931		TAAGGATCAAGATCGAAATAGGTGCAACTATGT	1.75774		TAAGTATCCGGATGGAAACCGGTAGAACTATGT	0.15351
TAATAATCAAGATCCAAACCGGTAGAACCGTGT	0.106845		TAAGGATCCCGATGCAAAGTGGTCCAACAATGT	2.53895		TAAGAATCGCGATGCAAACAGGTACAACACTGT	0.698626
TAAGGATCCTGATCCAAAATGGTCAAACACTGT	0.91581		TAAGGATCTAGATGGAAAGAGGTGGAACCATGT	3.1938		TAAGGATCGAGATGGAAAACGGTAGAACGGTGT	0.0908527
TAATTATCTGGATGCAAATAGGTGTAACCATGT	0.345973		TAAGGATCGCGATGGAAAGGGGTAAAACGTTGT	0.361887		TAATGATCAAGATGCAAAGTGGTTCAACAGTGT	0.316418
TAAGGATCAGGATCGAAAAAGGTGCAACTCTGT	0.213689		TAAGAATCGCGATGCAAACAGGTACAACACTGT	0.0287212		TAAGGATCCTGATGGAAAAAGGTACAACAATGT	0.112783
TAAGGATCACGATGCAAAGGGGTCGAACTTTGT	0.0966689		TAAAGATCTTGATCCAAACAGGTTTAACCATGT	1.34415		TAATGATCAAGATGGAAACTGGTCTAACCTTGT	0.698626
TAAGGATCAAGATCGAAATAGGTGCAACTATGT	0.11702		TAAGTATCCGGATGGAAACCGGTAGAACTATGT	1.68306		TAAGGATCACGATCGAAATTGGTTTAACGGTGT	0.78008
GTAAGATCCGGATGCAAATAGGTGAAACTTTGT	0.310358		TAAGGATCTGGATGGAAAAGGGTGGAACTCTGT	0		TAAGCATCATGATGGAAAAGGGTGGAACAGTGT	0.491858
TAAGGATCATGATCGAAAAAGGTTGAACTGTGT	0.859844		TAAGGATCGGGATGGAAATTGGTCCAACGGTGT	0.620378		TAAGAATCACGATGCAAACAGGTTAAACTTTGT	0.316418
TAAGGATCTTGATGGAAAATGGTACAACAATGT	1.28213		TAAGGATCAGGATCGAAAAAGGTGCAACTCTGT	0.0229769		TAAGGATCCCGATGCAAAGTGGTCCAACAATGT	0.122181
TAAGGATCTAGATGGAAAGAGGTGGAACCATGT	0.0661418		TAAGGATCGTGATCGAAATCGGTGTAACAGTGT	0.695053		TAAGGATCATGATGGAAACCGGTAAAACCCTGT	0.112783
TAAGTATCCGGATAGAAACCGGTAGAACTATGT	0		TAAGGATCCTGATCCAAAGGGGTCGAACGTTGT	0		TAAGGATCATGATCGAAAAAGGTTGAACTGTGT	0.134713
TAAGGATCATGATGGAAACAGGTTAAACATTGT	0.11702		TAAGGATCCTGATCGAAATTGGTCAAACCTTGT	1.13161		TAAAGATCCAGATGGAAAATGGTGTAACAATGT	0.316418
TAAGGATCAGGATGGAAATCGGTCAAACGATGT	0		TAATAATCAAGATCCAAACCGGTAGAACCGTGT	3.84864		TAAGCATCAGGATGGAAAAAGGTCAAACCATGT	0.0407271
TAAGGATCTTGATGCAAAATGGTTGAACTTTGT	0.0203513		TAAGGATCGGGATCGAAATCGGTATAACAATGT	0.649099		TAAGTATCAGGATCCAAATGGGTGGAACAATGT	0.316418
TAAGGATCATGATGGAAACCGGTAAAACCCTGT	0.0457905		TAAGGATCGTGATGCAAACCGGTAGAACAATGT	0		TAACAATCACGATGGAAACAGGTTCAACCATGT	0.062657
TAAGGATCATGATCGAAACAGGTTTAACATTGT	0.172986		TAAGGATCAAGATCCAAATAGGTAGAACGATGT	0.0229769		TAAACATCACGATCGAAAGGGGTGAAACGGTGT	0.256894
TAAGGATCGAGATCGAAAAAGGTCGAACCATGT	0.808966		TAAGGATCATGATGGAAACCGGTAAAACCCTGT	1.86688		TAAGGATCTAGATGGAAACTGGTTTAACCCTGT	0.062657
TAAGGATCTTGATCGAAAGTGGTCCAACGATGT	0.183162		TAAGGATCTTGATGGAAACAGGTGAAACTATGT	0.0402097		TAAGGATCGGGATCGAAATCGGTATAACAATGT	0.203635
TAAGGATCACGATGCAAATTGGTACAACGATGT	0.142459		TAAGGATCTTGATGGAAAATGGTACAACAATGT	0.861635		TAAGGATCATGATCGAAACTGGTGAAACGCTGT	0.02193
TAAGGATCGAGATCGAAAAAGGTTAAACAATTA	0.0457905		TAACTATCACGATGGAAATGGGTCTAACATTGT	0.0459539		TAAGGATCTTGATCGAAACGGGTGTAACCTTGT	0.194237
TAAGGATCACGATCCAAAGTGGTAAAACTCTGT	0.0763175		TAAGGATCTTGATGCAAAATGGTTGAACTTTGT	0.71803		TAAGAATCTCGATGGAAATAGGTGGAACCTTGT	0.15351
TAAGGATCGGGATGCAAAGAGGTCCAACCATGT	0		TAAGGATCCTGATGGAAAAAGGTACAACAATGT	0		TAAGGATCGTGATCGAAATCGGTGTAACAGTGT	0.0407271
TAAAGATCTTGATCCAAACAGGTTTAACCATGT	0.0559662		TAAGGATCTAGATCCAAATGGGTTAAACTATGT	0		TAACTATCGTGATCGAAAACGGTTTAACAGTGT	0.0407271
TAAGGATCAGGATGCAAAAAGGTGCAACGATGT	0.127196		TAAGGATCTAGATCGAAAGGGGTGTAACTCTGT	0.0459539		TAAGGATCCAGATGCAAAGTGGTGGAACCTTGT	0.02193
TAAGGATCGTGATGGAAAGTGGTGGAACGCTGT	0.030527		TAAGGATCGTGATCCAAAATGGTCTAACATTGT	0.0402097		TAAGGATCTGGATGGAAAGTGGTATAACGCTGT	0.134713
TAAGGATCGAGATGGAAAACGGTAGAACGGTGT	0.0763175		TAAGGATCATGATGGAAAACGGTGGAACGCTGT	0		TAAGGATCTTGATGGAAACAGGTGAAACTATGT	0.0501256
TAAGGATCATGATCGAAACTGGTGAAACGCTGT	0.0457905		TAAGGATCAGGATGCAAAAAGGTGCAACGATGT	0		TAAGGATCATGATGCAAAGAGGTCAAACGATGT	0
TAAGGATCTAGATCCAAAGGGGTGGAACGGTGT	0.42229		TAAGGATCCTGATGCAAAATGGTAGAACACTGT	0.132117		TAAGGATCCTGATCCAAAGGGGTCGAACGTTGT	0.0501256
TAAGTATCCGGATGGAAACCGGTAGAACTATGT	0.442642		TAAGGATCACGATCGAAATTGGTTTAACGGTGT	0		TAAGGATCTAGATCCAAATGGGTTAAACTATGT	0
TAAGGATCCTGATCCAAAGGGGTCGAACGTTGT	0.859844		TAAGGATCGTGATCGAAAGGGGTCGAACCTTGT	0.729518		TAAGGATCAAGATCGAAATAGGTGCAACTATGT	0.17544
TAAGGATCGTGATCCAAAAAGGTCGAACCCTGT	0.0203513		TAAGGATCGAGATCGAAAAAGGTTAAACAATTA	0.603145		TAAGGATCGAGATCGAAAAAGGTTAAACAATTA	0.0313285
TAAGGATCCCGATCCAAAGTGGTGGAACGGTGT	0.030527		TAAGGATCATGATCGAAAAAGGTTGAACTGTGT	0		TAAGGATCCTGATCCAAAATGGTCAAACACTGT	0.15351
TAAGGATCGAGATGGAAAATGGTCCAACCGTGT	0.030527		TAAGGATCTAGATGGAAATGGGTGAAACCCTGT	0		TAAGGATCCAGATCCAAACAGGTCCAACCATGT	0.0908527
TAAGGATCGTGATCCAAAATGGTCTAACATTGT	0		TAAGGATCTTGATCGAAAAAGGTTCAACACTGT	0.0172327		TAAGGATCAGGATCGAAATAGGTGCAACTTTGT	0.0814542
TAAGAATCGCGATGCAAACAGGTACAACACTGT	0.0407027		TAAGGATCTCGATGCAAAGAGGTTGAACGATGT	0.0631866		TAAGGATCACGATGCAAATTGGTACAACGATGT	0.112783
TAAGGATCAGGATGGAAATCGGTTGAACACTGT	0.030527		TAAGGATCATGATCGAAAGTGGTTTAACTCTGT	0		TAATAATCCGGATCCAAATAGGTCAAACATTGT	0.328949
TAAGGATCCTGATGCAAATAGGTACAACACTGT	0		TAAGGATCTTGATCGAAACGGGTGTAACCTTGT	0		TAAGGATCGTGATCCAAAAAGGTCGAACCCTGT	0.0407271
TAATAATCCGGATCCAAATAGGTCAAACATTGT	0.142459		TAAGGATCTGGATGGAAAGTGGTATAACGCTGT	0		TAAGGATCTGGATCGAAACCGGTCGAACATTGT	0
TAAGGATCACGATCGAAATTGGTTTAACGGTGT	0		TAAGGATCCAGATCGAAATCGGTCGAACGGTGT	0		TAACTATCACGATGGAAATGGGTCTAACATTGT	0.0908527
TAAGGATCGGGATGCAAAGAGGTCCAACAATGT	0.722472		TAATGATCCCGATGGAAAGTGGTTAAACAATGT	0		TAAGGATCTTGATCGAAAGTGGTCCAACGATGT	0
TAAGGATCTGGATGGAAAGTGGTATAACGCTGT	0		TAAGGATCATGATGCAAACTGGTAAAACATTGT	0		TAAAGATCTGGATGGAAAAGGGTGGAACTCTGT	0
TAAGGATCTGGATGGAAAAGGGTGGAACTCTGT	0.0203513		TAAGGATCCAGATGCAAAGTGGTGGAACCTTGT	0.0229769		TAAGGATCTGGATGGAAAAGGGTGGAACTCTGT	0
TAAGGATCATGATGCAAAGAGGTCAAACGATGT	0.0407027		GCTGGATCTGGATCCAAACCGGTTAAACGATGT	0.356143		TAAGGATCGCGATCGAAACGGGTAGAACTATGT	0.02193
TAAGGATCCAGATCCAAACAGGTCCAACCATGT	0.0457905		TAAGGATCGAGATCGAAAAAGGTCGAACCATGT	0		TAAGGATCATGATGGAAACAGGTTAAACATTGT	0.02193
TAAGGATCTAGATGGAAACTGGTTTAACCCTGT	0		TAAGGATCAGGATGGAAATCGGTCAAACGATGT	0		TAAGGATCAGGATCGAAAAAGGTGCAACTCTGT	0.02193
TAAGGATCACGATCGAAAACGGTACAACACTGT	0.0407027		TAAGGATCAGGATGGAAATCGGTTGAACACTGT	0		TAAGGATCACGATCGAAAACGGTACAACACTGT	0
TAAGGATCTTGATGGAAAGCGGTATAACCGTGT	0		GTAAGATCCGGATGCAAATAGGTGAAACTTTGT	0		TAAATATCTGGATGCAAACGGGTTGAACCATGT	0.266292
TAAGGATCAGGATGGAAATTGGTAGAACTCTGT	0		TAAGGATCGTGATGGAAAGTGGTGGAACGCTGT	0		TAACAATCACGATCGAAAGCGGTCCAACACTGT	0
TAAGGATCTGGATGGAAACTGGTCAAACCTTGT	0		TAAGGATCTTGATGCAAAAGGGTACAACATTGT	0.0172327		TAAGGATCACGATGGAAAAAGGTCCAACGTTGT	0.17544
TAAGGATCCAGATCGAAATCGGTCGAACGGTGT	0.183162		TAAGGATCTGGATCCAAAAGGGTGCAACATTGT	0.333166		TAAAAATCGCGATGCAAAGGGGTGCAACATTGT	0
TAAGGATCTTGATGCAAAAGGGTACAACATTGT	0.473169		TAAGGATCAAGATGCAAAAGGGTTTAACAATGT	0.18956		GTAAGATCCGGATGCAAATAGGTGAAACTTTGT	0
TAAGGATCTGGATCGAAATCGGTCCAACCGTGT	0.030527		TAAGGATCCTGATCCAAAATGGTCAAACACTGT	0		TAAGGATCAGGATGCAAAAAGGTGCAACGATGT	0.0501256
TAAGGATCGAGATCGAAATAGGTCTAACTATGT	0		TAAGGATCTTGATCCAAAATGGTCAAACGATGT	0		TAAGGATCGAGATCGAAAAAGGTCGAACCATGT	0
TAAGGATCGGGATCGAAATCGGTATAACAATGT	0		TAAGGATCATGATCGAAACAGGTTTAACATTGT	0.0919078		TAATAATCTCGATGCAAAGGGGTTCAACAGTGT	0.0313285
TAAGGATCGCGATCGAAACGGGTAGAACTATGT	0.452817		TAAGGATCATGATCGAAACTGGTGAAACGCTGT	0		TAAGGATCGTGATCCAAAATGGTCTAACATTGT	0.02193
TAAGGATCCTGATCGAAATTGGTCAAACCTTGT	0.0203513		TAAGGATCGTGATCGAAACAGGTTCAACATTGT	0.0172327		TAAGGATCCTGATCGAAATTGGTCAAACCTTGT	0
TAAGGATCATGATGCAAACTGGTAAAACATTGT	0		TAAGGATCGTGATCCAAAAAGGTCGAACCCTGT	0		TAAGGATCAGGATCGAAACAGGTATAACGATGT	0
TAAGGATCCAGATGGAAATAGGTACAACACTGT	0		TAAGGATCGGGATGCAAAGAGGTCCAACCATGT	0		TAATAATCGCGATGGAAAGAGGTTCAACGGTGT	0.194237
TAAGGATCCAGATGCAAAGTGGTGGAACCTTGT	0		TAAGGATCAAGATGCAAAGAGGTCAAACAGTGT	0		TAAGGATCTAGATCCAAAGGGGTGGAACGGTGT	0
TAAGGATTATGATGGAAATGGGTGCAACTCTGT	0		TAAGGATCACGATGCAAATTGGTACAACGATGT	0		TAAGGATCATGATCGAAACAGGTTTAACATTGT	0
TAAGGATCATGATGGAAATTGGTGCAACACTGT	0		TAAGGATCGAGATCGAAATAGGTCTAACTATGT	0		TAAGAATCGCGATGCAAACAGGTATAACTATGT	0
TAAGGATCACGATGGAAAAAGGTCCAACGTTGT	0		TAAGGATCGAGATGGAAAACGGTAGAACGGTGT	0		TAAAGATCCGGATGGAAAATGGTAAAACTGTGT	0
TAAGGATCGTGATGCAAACTGGTATAACCCTGT	0.0203513		TACGGATCTGGATCGAAATCGGTCCAACCGTGT	0.0172327		TAAGGATCGGGATGCAAAGAGGTCCAACAATGT	0
TAAGGATCAGGATCGAAATAGGTGCAACTTTGT	0		TAAGGATCACGATCGAAAGGGGTTCAACAATGT	0.0114885		TAAGGATCCTGATGCAAAATGGTAGAACACTGT	0.288222
TAAGGATCTGGATGCAAAATGGTAGAACAGTGT	0		TAAGGATCGGGATGCAAAGAGGTTGAACAATGT	0		TAAGGATCTAGATGGAAATGGGTTCAACTTTGT	0.112783
TAAGGATCTCGATGCAAAGAGGTTGAACGATGT	0		TAATAATCCGGATCCAAATAGGTGAAACGCTGT	0		TAAGGATCTGGATGGAAACTGGTCAAACCTTGT	0
TAAGGATCATGATCCAAACAGGTACAACGATGT	0.0407027		TAAGGATCCAGATCCAAACAGGTCCAACCATGT	0		TAAGGATCTTGATGCAAAATGGTTGAACTTTGT	0.0501256

## Sheet: HSC miR125
	mouse1			mouse2			mouse3
Barcode sequence	'D1LR_Gr1_wk_12_8.2' contribution to blood		Barcode sequence	'D2L_Gr1_wk_12_8.2' contribution to blood		Barcode sequence	'D2R_Gr1 cells_PB @ 12wk'
TGAATGGAAACGAAGCTCCATGGTTCAACCGACTC	6.40309		TGAATGGGGACATAGCGCCATGGGGCACACGGTTC	0.177642		TGGCCACATAGCACCATGGGCCAATCGACTC	5.41617
TGAATGGGAACGCAGGGCCATGGGACAGACGGGTC	3.32086		TGAATGGCGACGTAGGTCCATGGATCATGCGTATC	0.621747		TGGCTACGAAGGTCCATGGCTCAGACGAGTC	4.73045
TGAATGGGGACAGAGGGCCATGGTACAAGCGTGTC	0.139198		TGAATGGCCACCTAGTGCCATGGTTCAGTCGACTC	0.138166		TGGGTACCGAGCTCCATGGGACATGCGACTC	0.109317
TGAATGGGTACTCAGTACCATGGATCAGGCGAGTC	2.10785		TGAATGGAAACGAAGCTCCATGGTTCAACCGACTC	8.19127		TGGCGACGCAGCGCCATGGGGCATTCGAATC	3.1702
TGAATGGCCACTCAGCGCCATGGGTCATACGCGTC	0.626389		TGAATGGTCACCCAGCCCCATGGACCATTCGTTTC	8.7538		TGGGCACTGAGGTCCATGGAACATCCGGCTC	1.90808
TGAATGGTAACTGAGGCCCATGGCGCAAACGTTTC	0.40765		TGAATGGACACAAAGGGCCATGGGTCACGCGTCTC	19.4222		TGGATACGGAGGTCCATGGCGCAGGCGCGTC	2.48448
TGAATGGCCACCTAGGCCCATGGTACAGCCGCGTC	8.45129		TGAATGGCGACGGAGCCCCATGGGGCAGCCGGCTC	14.1225		TGGTTACAAAGGACCATGGGGCATTCGTTTC	5.24723
TGAATGGGCACGTAGTCCCATGGCTCACGCGCCTC	0.139198		TGAATGGTGACCAAGGGCCATGGACCAACCGTTTC	12.2968		TGGCGACGGAGCCCCATGGGGCAGCCGGCTC	3.43852
TGAATGGGTACGGAGCGCCATGGTTCACCCGAATC	1.74991		TGAATGGCCACGCAGGCCCATGGGCCAAGCGGCTC	8.43799		TGGCGACCGAGCGCCATGGCCCAGCCGGTTC	5.64474
TGAATGGTAACGGAGTTCCATGGATCAGCCGAGTC	4.1461		TGAATGGATACGTAGCCCCATGGCTCATCCGGGTC	0.582271		TGGCTACACAGCGCCATGGTCCAAACGCCTC	3.3789
TGAATGGACACAGAGTTCCATGGTTCAGACTTTCT	5.49831		TGAATGGGCACACAGGCCCATGGGCCAGACGTATC	1.1152		TGGTCACCGAGTTCCATGGACCAACCGCGTC	2.48448
TGAATGGGCACCTAGCGCCATGGACCAGCCGTTTC	5.51819		TGAATGGGGACAGAGAGCCATGGCGCATTCGGATC	0.957293		TGGGGACCAAGGGCCATGGGCCAAGCGGATC	0.278262
TGAATGGTGACTCAGCACCATGGCGCAGACGGCTC	1.31244		TGAATGGCCACCAAGGGCCATGGGCCAACCGTTTC	6.02996		TGGAAACGAAGCTCCATGGTGCACGCGAATC	2.20622
TGAATGGCCACACAGCACCATGGGACAAACGGGTC	5.58779		TGAATGGTTACTCAGAACCATGGAGCATGCGCCTC	0.59214		TGGACACGTAGTGCCATGGTTCACGCGCTTC	3.26958
TGAATGGCGACCAAGCTCCATGGTCCATCCGGTTC	0.417593		TGAATGGTCACGTAGCCCCATGGGACAATCGGATC	0.069083		TGGTCACGTAGCCCCATGGGACAATCGGATC	2.13665
TGAATGGGCACTAAGCTCCATGGAGCACGCGGGTC	3.2612		TGAATGGGAACAGAGAACCATGGCACACGCGTGTC	0.019738		TGGGCACTGAGGGCCATGGGACAGGCGGATC	3.98511
TGAATGGGGACAAAGCTCCATGGCGCAGCCGTGTC	0.497135		TGAATGGCTACGTAGGACCATGGTACAGACGCATC	0.029607		TGGTTACTCAGGCCCATGGATCATTCGTATC	1.87827
TGAATGGAAACTAAGGACCATGGCTCAGCCGCCTC	0.457364		TGAATGGACACCGAGCGCCATGGATCAGCCGGCTC	1.48035		TGGTAACTCAGACCCATGGACCACTCGATTC	2.00746
TGAATGGACACGAAGGCCCATGGGACACACGTATC	0.536905		TGAATGGCGACCAAGCTCCATGGTCCATCCGGTTC	0.118428		TGGTGACACAGATCCATGGTGCATGCGCCTC	1.97765
TGAATGGTCACGCAGCGCCATGGCGCAACCGTCTC	0.268453		TGAATGGACACAGAGGCCCATGGGACACCCGTGTC	0.039476		TGGCGACGTAGGTCCATGGATCATGCGTATC	0.486959
TGAATGGACACTTAGGGCCATGGGGCAGGCGGATC	3.07229		TGAATGGGTACGCAGTGCCATGGCGCACGCGGCTC	0.49345		TGGGCACCGAGCTCCATGGGACACACGCGTC	2.11678
TGAATGGGCACTGAGGTCCATGGAACATCCGGCTC	2.68453		TGAATGGGCACCGAGCTCCATGGGACACACGCGTC	0.19738		TGGCCACCCAGCTCCATGGCCCACACGCTTC	1.12299
TGAATGGAAACGAAGCTCCATGGTGCACGCGAATC	3.47		TGAATGGACACGAAGGCCCATGGGACACACGTATC	0.039476		TGGTCACTTAGCTCCATGGCCCAGACGTGTC	1.61988
TGAATGGTGACCCAGTACCATGGCACAATCGACTC	0.0198854		TGAATGGCTACAAAGGCCCATGGTACACCCGGCTC	0.177642		TGGCCACCCAGGCCCATGGTTCATCCGCATC	1.87827
TGAATGGGGACTAAGGGCCATGGGACAGTCGGGTC	2.34647		TGAATGGGTACCCAGAGCCATGGCCCATACGCCTC	0.217118		TGGAAACGAAGCTCCATGGTTCAACCGACTC	0.149069
TGAATGGCGACGCAGCGCCATGGGGCATTCGAATC	0.0596561		TGAATGGGAACGGAGAGCCATGGGTCAAGCGCATC	0.305939		TGGTGACGGAGGCCCATGGGTCAAGCGACTC	2.34535
TGAATGGCAACGTAGGACCATGGCACAGACGAATC	1.05393		TGAATGGAGACGGAGGACCATGGGCCAGGCGGTTC	0.769782		TGGGAACCCAGCCCCATGGGTCAACCGGGTC	2.0174
TGAATGGCGACCGAGCGCCATGGCCCAGCCGGTTC	0.328109		TGAATGGGGACGAAGGACCATGGCTCATACGAATC	0.009869		TGGATACCCAGCCCCATGGACCAACCGATTC	1.58013
TGAATGGCGACGGAGCCCCATGGGGCAGCCGGCTC	0.139198		TGAATGGGGACCAAGTCCCATGGGCCAGCCGGGTC	0.059214		TGGTGACACAGCGCCATGGGCCACCCGGGTC	0.645965
TGAATGGGCACAAAGGGCCATGGGTCACGCGTCTC	0.288338		TGAATGGCCACTCAGCGCCATGGAACACCCGGCTC	1.45074		TGGGCACAAAGTCCCATGGCACAACCGCATC	1.61988
TGAATGGTGACCAAGACCCATGGACCACGCGAGTC	0.0298281		TGAATGGACACGTAGTGCCATGGTTCACGCGCTTC	0.029607		TGGGGACCCAGTGCCATGGGGCAAGCGGCTC	0.0993793
TGAATGGTTACGCAGTTCCATGGGACAGCCGCCTC	0.0497135		TGAATGGGGACCCAGTGCCATGGGGCAAGCGGCTC	0.069083		TGGTCACCAAGCACCATGGAACATCCGGGTC	0.0795034
TGAATGGCTACATAGCTCCATGGCCCAGCCGCCTC	2.49562		TGAATGGCTACTTAGTGCCATGGTTCATGCGCGTC	0.256594		TGGAAACTCAGGGCCATGGAGCAAGCGCTTC	0.0894414
TGAATGGTTACCTAGACCCATGGCCCAAACGCCTC	0.278395		TGAATGGAAACGCAGAGCCATGGATCAGTCGCTTC	0.019738		TGGCAACGGAGAGCCATGGCCCAGGCGGCTC	0.119255
TGAATGGGGACAGAGATCCATGGGACAGCCGAGTC	0.357937		TGAATGGATACGGAGGTCCATGGCGCAGGCGCGTC	0.059214		TGGCCACGCAGCACCATGGCGCACGCGGGTC	0.824848
TGAATGGTTACCTAGGGCCATGGGGCAGGCGGATC	0.0198854		TGAATGGACACTGAGCTCCATGGCGCACACGTGTC	0.325677		TGGAAACTTAGCCCCATGGGTCATACGTCTC	0.993793
TGAATGGGAACCCAGCCCCATGGGTCAACCGGGTC	0.0298281		TGAATGGCAACGGAGAGCCATGGCCCAGGCGGCTC	0.009869		TGGACACGAAGACCCATGGCGCATCCGCTTC	1.57019
TGAATGGGGACCCAGCCCCATGGCGCATCCGTCTC	1.61072		TGAATGGGTACGGAGCACCATGGCTCACGCGCCTC	0.19738		TGGATACGTAGCCCCATGGCTCATCCGGGTC	0.159007
TGAATGGGGACTTAGTACCATGGAACACAGACTCT	1.909		TGAATGGCGACCGAGCGCCATGGCCCAGCCGGTTC	0.246725		TGGAAACGAAGACCCATGGCTCACACGGGTC	1.79877
TGAATGGACACGCAGAGCCATGGAACATGCGACTC	0.0397708		TGAATGGGGACTAAGTCCCATGGCACAATCGTCTC	0.039476		TGGTCACGCAGCTCCATGGGCCAGTCGCTTC	0.407455
TGAATGGTGACCCAGTCCCATGGTGCACCCGGGTC	0.0695988		TGAATGGCCACCCAGGGCCATGGCGCAGGCGCTTC	0.029607		TGGGCACCCAGGCCCATGGGGCATCCGGCTC	0.52671
TGAATGGGTACAGAGAACCATGGTACACTCGTGTC	0.00994269		TGAATGGCCACATAGCACCATGGGCCAATCGACTC	0.09869		TGGCCACGCAGGCCCATGGGCCAAGCGGCTC	1.8087
TGAATGGCCACTAAGCACCATGGTACAACCGTTTC	3.00269		TGAATGGGCACGGAGCCCCATGGGCCATACGCATC	0.286201		TGGTGACCAAGGGCCATGGACCAACCGTTTC	0.934165
TGAATGGAAACTTAGTGCCATGGGACAGGCGGTTC	1.24284		TGAATGGGTACCGAGCTCCATGGGACATGCGACTC	0.039476		TGGTTACTAAGACCCATGGGGCAAACGCCTC	0.983855
TGAATGGGGACCAAGGCCCATGGGGCAATCGTATC	0.00994269		TGAATGGTCACGTAGTACCATGGCACAAGCGTGTC	0.019738		TGGCGACAGAGGTCCATGGCACAGACGCATC	1.0733
TGAATGGTTACGGAGGTCCATGGCGCAGCCGGGTC	0.00994269		TGAATGGCTACACAGCGCCATGGTCCAAACGCCTC	0.078952		TGGATACAAAGGCCCATGGCCCAGGCGCGTC	0.665841
TGAATGGACACAGAGGCCCATGGGACACCCGTGTC	1.73003		TGAATGGTCACTAAGCCCCATGGTTCATGCGGTTC	0.128297		TGGCAACCGAGTCCCATGGAACAAACGAATC	1.0733
TGAATGGAGACCCAGTACCATGGGCCACACGCTTC	0.0298281		TGAATGGAGACCCAGTACCATGGGCCACACGCTTC	0.019738		TGGCCACCAAGGGCCATGGGCCAACCGTTTC	0.5764
TGAATGGCTACGAAGGTCCATGGCTCAGACGAGTC	0.25851		TGAATGGATACATAGTGCCATGGATCAACCGGATC	0		TGGCCACTAAGCACCATGGTACAACCGTTTC	0.0795034
TGAATGGAGACGCAGCCCCATGGGGCAGCCGGTTC	0		TGAATGGGCACATAGGTCCATGGAACAATCGGCTC	0		TGGCTACTTAGTGCCATGGTTCATGCGCGTC	0.129193
TGAATGGAGACCCAGCGCCATGGGACAGGCGCGTC	1.10364		TGAATGGTTACGGAGGTCCATGGCGCAGCCGGGTC	0.720437		TGGGGACACAGGACCATGGTGCAGACGGATC	0.0496896
TGAATGGAAACTTAGCCCCATGGGTCATACGTCTC	0.178968		TGAATGGAGACCCAGCGCCATGGGACAGGCGCGTC	0.019738		TGGGGACACAGTACCATGGACCATCCGCTTC	0.0496896
TGAATGGGTACCCAGAGCCATGGCCCATACGCCTC	0.00994269		TGAATGGTCACTTAGCTCCATGGCCCAGACGTGTC	0.049345		TGGAGACATAGTGCCATGGAGCACCCGTTTC	0.119255
TGAATGGATACCCAGCCCCATGGACCAACCGATTC	0.0596561		TGAATGGGAACTCAGGCCCATGGCACATCCGCGTC	0.19738		TGGGCACGGAGACCCATGGCACAGACGACTC	0.0596276
TGAATGGTCACGGAGCTCCATGGCACATCCGGGTC	0.0894842		TGAATGGCTACTTAGGCCCATGGTTCATACGGCTC	0.019738		TGGATACGTAGCCCCATGGTGCATTCGAATC	0.248448
TGAATGGATACGTAGCCCCATGGCTCATCCGGGTC	0.0397708		TGAATGGTCACGGAGCTCCATGGCACATCCGGGTC	0.19738		TGGTGACCAAGGCCCATGGGGCAATCGTATC	0.198759
TGAATGGTCACTAAGCCCCATGGTTCATGCGGTTC	0		TGAATGGATACAAAGGCCCATGGCCCAGGCGCGTC	0.671092		TGGGCACGAAGGACCATGGGGCAGACGCGTC	0.397517
TGAATGGGCACAAAGCCCCATGGCCCACACGCCTC	0.815301		TGAATGGGAACGCAGGTCCATGGAACACGCGACTC	1.24349		TGGGAACGCAGGGCCATGGGACAGACGGGTC	0.168945
TGAATGGCCACATAGCACCATGGGCCAATCGACTC	0.0994269		TGAATGGGGACTTAGGGCCATGGAGCAGACGGCTC	0.009869		TGGGGACTAAGTCCCATGGCACAATCGTCTC	0.268324
TGAATGGAAACTCAGAGCCATGGTGCACGCGAATC	0		TGAATGGTTACCGAGAGCCATGGAGCAGACGTGTC	0.444105		TGGCCACTCAGCGCCATGGGTCATACGCGTC	0.109317
TGAATGGGGACGTAGGTCCATGGGACAGCCGGGTC	2.38625		TGAATGGTAACTCAGACCCATGGACCACTCGATTC	0.069083		TGGGAACGGAGAGCCATGGACCAGACGCCTC	0.467083
TGAATGGGGACATAGCGCCATGGGGCACACGGTTC	0.129255		TGAATGGGAACCGAGTACCATGGCCCACGCGTGTC	0.019738		TGGTCACGTAGTACCATGGCACAAGCGTGTC	0.23851
TGAATGGGTACCGAGCTCCATGGGACATGCGACTC	0.0198854		TGAATGGTCACTCAGCGCCATGGAACAGGCGTTTC	0.473712		TGGCCACTCAGCGCCATGGAACACCCGGCTC	0.218634
TGAATGGCCACCCAGGGCCATGGCTCAACCGAGTC	0.178968		TGAATGGTGACCCAGCACCATGGACCAGCCGTATC	0.019738		TGGGCACTAAGCTCCATGGAGCACGCGGGTC	0.268324
TGAATGGGGACTTAGACCCATGGGCCAGTCGATTC	0.765587		TGAATGGTTACTGAGTTCCATGGGGCAGGCGGTTC	0.898079		TGGTCACTCAGCGCCATGGAACAGGCGTTTC	0.109317
TGAATGGCAACGGAGCACCATGGCCCAATCGCATC	0.14914		TGAATGGTCACGCAGCTCCATGGGCCAGTCGCTTC	0.049345		TGGCTACATAGCTCCATGGCCCAGCCGCCTC	0.0596276
TGAATGGCTACGCAGTGCCATGGCGCATACGTCTC	0.00994269		TGAATGGAAACTTAGTGCCATGGGACAGGCGGTTC	0		TGGCCACGCAGGACCATGGCCCAGCCGCCTC	0.0795034
TGAATGGAGACTGAGCCCCATGGGCCAAGCGCGTC	0.00994269		TGAATGGACACTTAGGGCCATGGGGCAGGCGGATC	0.029607		TGGAGACTGAGCCCCATGGGCCAAGCGCGTC	0.188821
TGAATGGCCACGGAGGTCCATGGCCCACGCGACTC	0.835186		TGAATGGGAACGCAGGGCCATGGGACAGACGGGTC	0.059214		TGGCAACAGAGAACCATGGCGCACACGTGTC	0.795034
TGAATGGCCACATAGCCCCATGGAGCACTCGTGTC	0		TGAATGGACACGAAGACCCATGGCGCATCCGCTTC	0.078952		TGGGCACCTAGAGCCATGGGGCAAGCGCCTC	0.00993793
TGAATGGATACAAAGGCCCATGGCCCAGGCGCGTC	0.0596561		TGAATGGTCACGAAGGGCCATGGTACAGTCGACTC	0.019738		TGGACACGCAGAGCCATGGAACATGCGACTC	0.248448
TGAATGGCTACACAGCGCCATGGTCCAAACGCCTC	0.169026		TGAATGGACACAGAGTTCCATGGTTCAGACTTTCT	0.148035		TGGTCACTAAGCCCCATGGTTCATGCGGTTC	0.0795034
TGAATGGGTACGGAGCACCATGGCTCACGCGCCTC	0.228682		TGAATGGAAACTCAGTGCCATGGAGCAAGCGTTTC	0.019738		TGGTCACGAAGGGCCATGGTACAGTCGACTC	0.0596276
TGAATGGGCACAGAGCACCATGGGACACCCGCATC	0.00994269		TGAATGGCCACGCAGCACCATGGCGCACGCGGGTC	0.059214		TGGAGACCCAGTACCATGGGCCACACGCTTC	0.0298138
TGAATGGATACGTAGCCCCATGGTGCATTCGAATC	0.169026		TGAATGGTAACAAAGAGCCATGGTACAGTCGCATC	0.819127		TGGACACAGAGGCCCATGGGACACCCGTGTC	0.218634
TGAATGGGCACGAAGGACCATGGGGCAGACGCGTC	0.139198		TGAATGGGCACCCAGCCCCATGGCTCATGCGATTC	0.019738		TGGGGACAGAGAGCCATGGCGCATTCGGATC	0.129193
TGAATGGCCACCCAGCTCCATGGCCCACACGTGTC	0.248567		TGAATGGACACAAAGTACCATGGGACAGGCGACTC	0.009869		TGGACACTTAGGACCATGGCGCACTCGCATC	0.0993793
TGAATGGTGACAGAGCCCCATGGCTCAGGCGCGTC	1.40192		TGAATGGAGACATAGTGCCATGGAGCACCCGTTTC	0		TGGGGACGCAGCCCCATGGCGCAAGCGTGTC	0.0496896
TGAATGGCCACTCAGCGCCATGGAACACCCGGCTC	0.447421		TGAATGGCTACCTAGAACCATGGATCACACGTCTC	0.039476		TAGAAACTTAGTGCCATGGGACAGGCGGTTC	0.636027
TGAATGGACACGAAGCGCCATGGACCAAACGACTC	0.00994269		TGAATGGAGACTTAGCCCCATGGTGCATTCGTCTC	0.078952		TGGCCACGGAGGTCCATGGCCCACGCGACTC	0.0198759
TGAATGGTCACCCAGGTCCATGGCGCACGCGTCTC	0		TGAATGGCTACGAAGGTCCATGGCTCAGACGAGTC	0.157904		TGGTTACCTAGGGCCATGGGGCAGGCGGATC	0.109317
TGAATGGTGACACAGATCCATGGTGCATGCGCCTC	0.0795415		TGAATGGTGACCAAGACCCATGGACCACGCGAGTC	0.029607		TGGACACAAAGTACCATGGGACAGGCGACTC	0.168945
TGAATGGCCACTCAGCTCCATGGCACACCCGCCTC	0		TGAATGGGGACACAGTACCATGGATCAGGCGCTTC	0.019738		TGGGAACGGAGAGCCATGGGTCAAGCGCATC	0.387579
TGAATGGGAACGGAGAGCCATGGGTCAAGCGCATC	0.00994269		TGAATGGCGACGCAGCGCCATGGGGCATTCGAATC	0.078952		TGGGCACACAGGCCCATGGGCCAGACGTATC	0.00993793
TGAATGGTCACCCAGTGCCATGGCCCAGCCGTCTC	0		TGAATGGTGACGGAGAGCCATGGGTCACGCGAGTC	0		TGGGTACGGAGCGCCATGGTTCACCCGAATC	0.0397517
TGAATGGAGACATAGTGCCATGGAGCACCCGTTTC	0.586619		TGAATGGAAACTTAGCCCCATGGGTCATACGTCTC	0.049345		TGGACACAGAGTTCCATGGTTCAGACTTTCT	0.0695655
TGAATGGTTACAAAGGACCATGGGGCATTCGTTTC	0.0596561		TGAATGGGTACGTAGGGCCATGGTACAGGCGAGTC	0.019738		TGGCTACCCAGCCCCATGGGGCATCCGCCTC	0.139131
TGAATGGAGACTTAGCCCCATGGTGCATTCGTCTC	0.268453		TGAATGGTTACAAAGGACCATGGGGCATTCGTTTC	0.059214		TGGGTACGAAGCTCCATGGATCATTCATTCT	0.159007
TGAATGGACACTTAGGACCATGGCGCACTCGCATC	1.78968		TGAATGGTGACCCAGTACCATGGCACAATCGACTC	0.019738		TGGTCACGCAGCGCCATGGCGCAACCGTCTC	0.0397517
TGAATGGGCACTCAGAACCATGGGACATCCGCGTC	0.596561		TGAATGGACACGCAGAGCCATGGAACATGCGACTC	0.029607		TGGCGACGGAGGACCATGGGTCATGCGCTTC	0.0397517
TGAATGGGAACCGAGTACCATGGCCCACGCGTGTC	0.00994269		TGAATGGATACCCAGCCCCATGGACCAACCGATTC	0.069083		TGGATACTAAGTACCATGGGACATGCGGTTC	0.109317
TGAATGGTCACGCAGCTCCATGGGCCAGTCGCTTC	0.0397708		TGAATGGCCACCCAGCTCCATGGCCCACACGCTTC	0.118428		TGGCAACCCAGGGCCATGGCCCATGCGGATC	0.109317
TGAATGGCAACGGAGAGCCATGGCCCAGGCGGCTC	0.00994269		TGAATGGGTACTGAGCTCCATGGCTCATGCGCATC	0.029607		TGGCCACGAAGACCCATGGGTCACCCGCGTC	0.447207
TGAATGGTGACCAAGGGCCATGGACCAACCGGTTC	0.278395		TGAATGGCGACTGAGTGCCATGGTTCAGGCGAGTC	0.009869		TGGCTACGCAGGGCCATGGAGCAGGCGTCTC	0.168945
TGAATGGGTACGTAGGGCCATGGTACAGGCGAGTC	0.00994269		TGAATGGCGACGGAGGACCATGGGTCATGCGCTTC	0.009869		TGGCGACCAAGCTCCATGGTCCATCCGGTTC	0.0596276
TGAATGGCGACTCAGGCCCATGGGCCAGGCGGGTC	0.218739		TGAATGGTTACACAGCACCATGGGTCACCCGACTC	0.049345		TGGTGACCAAGACCCATGGACCACGCGAGTC	0.0596276
TGAATGGCCACGCAGGCCCATGGGCCAAGCGTCTC	0.0397708		TGAATGGCGACTAAGCCCCATGGGGCAAACGGTTC	0.365153		TGGCGACTAAGCCCCATGGGGCAAACGGTTC	0.0496896
TGAATGGTGACGCAGGTCCATGGCGCATTCGGGTC	0.00994269		TGAATGGCCACTCAGCGCCATGGGTCATACGCGTC	0.019738		TGGCCACGCAGAGCCATGGACCACGCGCGTC	0.0596276
TGAATGGACACAAAGTACCATGGGACAGGCGACTC	0.00994269		TGAATGGGGACTAAGCGCCATGGTCCAATCGTGTC	0.009869		TGGACACGAAGAACCATGGGGCAGGCGAGTC	0.0496896
TGAATGGTCACGTAGCCCCATGGGACAATCGGATC	0.0795415		TGAATGGCAACCCAGCTCCATGGCCCAGTCGGCCT	0.049345		TGGTGACCAAGGGCCATGGACCAACCGGTTC	0
TGAATGGGCACACAGCTCCATGGAGCACCCGGCTC	0.198854		TGAATGGCGACAGAGGTCCATGGCACAGACGCATC	0.059214		TGGGAACCGAGTACCATGGCCCACGCGTGTC	0.23851
TGAATGGGGACTAAGTCCCATGGCACAATCGTCTC	0.497135		TGAATGGGTACGAAGCTCCATGGATCATTCATTCT	0.029607		TGGCAACGTAGGACCATGGCACAGACGAATC	0.298138
TGAATGGCTACCTAGAACCATGGATCACACGTCTC	0.0298281		TGAATGGTGACCAAGGCCCATGGGGCAATCGTATC	0		TGGGTACCAAGGCCCATGGCCCAAGCGTCTC	0.0993793
TGAATGGAGACGGAGGACCATGGGCCAGGCGGTTC	0.129255		TGAATGGCCACCTAGCCCCATGGTTCACGCGCCTC	0.009869		TGGAGACCCAGTCCCATGGACCATGCGGGTC	0.248448
TGAATGGCCACTGAGATCCATGGCGCATTCGGATC	0		TGAATGGCTACCCAGCCCCATGGGGCATCCGCCTC	0.009869		TGGACACGAAGGCCCATGGGACACACGTATC	0.149069
TGAATGGGTACTGAGCTCCATGGCTCATGCGCATC	0.0298281		TGAATGGTTACCGAGGTCCATGGGGCAGCCGCATC	0.009869		TGGGGACCCAGCCCCATGGCGCATCCGTCTC	0.129193
TGAATGGAAACGAAGACCCATGGCTCACCCGGGTC	0.159083		TGAATGGGGACAAAGCTCCATGGCGCAGCCGTGTC	0.019738		TGGCCACCCAGGGCCATGGCGCAGGCGCTTC	0.0795034
TGAATGGTAACTCAGACCCATGGACCACTCGATTC	0.228682		TGAATGGGCACTAAGCTCCATGGAGCACGCGGGTC	0.059214		TGGGCACCTAGAACCATGGAGCAGCCGGGTC	0.0298138
TGAATGGGGACCTAGAACCATGGAGCATACGGATC	0.218739		TGAATGGTTACTCAGGCCCATGGATCATTCGTATC	0.049345		TGGGGACAAAGCTCCATGGCGCAGCCGTGTC	0.0596276
TGAATGGGTACAGAGAACCATGGTTCACCCGTCTC	0		TGAATGGATACGTAGCCCCATGGTGCATTCGAATC	0.059214		TGGGTACTGAGCTCCATGGCTCATGCGCATC	0.208697
TGAATGGTGACAGAGGACCATGGACCACCCGGATC	0		TGAATGGGTACGCAGAGCCATGGAACAGTCGAGTC	0.009869		TGGCCACTCAGCTCCATGGCACACCCGCCTC	0.0596276
TGAATGGGTACAAAGTACCATGGTTCAGCCGCATC	0.894842		TGAATGGGCACGAAGGACCATGGGGCAGACGCGTC	0.009869		TGGTCACGCAGTCCCATGGCCCAACCGCGTC	0.0496896
TGAATGGCCACGCAGAGCCATGGACCACGCGCGTC	0.00994269		TGAATGGACACTTAGGACCATGGCGCACTCGCATC	0.009869		TGGGCACGTAGTCCCATGGCTCACGCGCCTC	0.00993793
TGAATGGGTACGCAGTGCCATGGCGCACGCGGCTC	0.00994269		TGAATGGCGACTGAGGCCCATGGCCCAGCCGCGTC	0.09869		TGGCCACCTAGTGCCATGGTTCAGTCGACTC	0.0397517
TGAATGGTTACTAAGACCCATGGGGCAAACGCCTC	0.00994269		TGAATGGCCACCCAGGCCCATGGTTCATCCGCATC	0.059214		TGGAGACCCAGCGCCATGGGACAGGCGCGTC	0.0695655
TGAATGGATACCCAGTGCCATGGCACACACGGTTC	0.914728		TGAATGGTGACACAGATCCATGGTGCATGCGCCTC	0.069083		TGGGCACAAAGGGCCATGGGTCACGCGTCTC	0.0298138
TGAATGGTCACCGAGTTCCATGGACCAACCGCGTC	0.0497135		TGAATGGTTACGCAGTTCCATGGGACAGCCGCCTC	0.039476		TGGCTACAAAGGCCCATGGTACACCCGGCTC	0.00993793
TGAATGGTTACTCAGAACCATGGAGCATGCGCCTC	0.0198854		TGAATGGGAACCCAGCCCCATGGGTCAACCGGGTC	0.019738		TGGGTACAGAGAACCATGGTACACTCGTGTC	0.109317
TGAATGGTCACTAAGGACCATGGGACATGCGCGTC	0.00994269		TGAATGGTGACGGAGGCCCATGGGTCAAGCGACTC	0.059214		TGGAGACAGAGAGCCATGGATCAGGCGGGTC	0.00993793
TGAATGGCTACTTAGTGCCATGGTTCATGCGCGTC	0.0596561		TGAATGGCGACTCAGGCCCATGGGCCAGGCGGGTC	0.266463		TGGGTACGGAGCACCATGGCTCACGCGCCTC	0.139131
TGAATGGGGACTTAGGGCCATGGAGCAGACGGCTC	0.00994269		TGAATGGTCACGCAGCGCCATGGCGCAACCGTCTC	0.029607		TGGTTACCAAGGACCATGGTGCATACGATTC	0.00993793
TGAATGGGTACGAAGCTCCATGGATCATTCATTCT	0.0198854		TGAATGGCCACGGAGGTCCATGGCCCACGCGACTC	0.039476		TGGCGACAGAGCACCATGGCACAACCGACTC	0.00993793
TGAATGGCCACCTAGTGCCATGGTTCAGTCGACTC	0.0497135		TGAATGGGGACGGAGGGCCATGGCGCAAGCGGTTC	0		TGGCGACACAGTCCCATGGCGCACACGCCTC	0.0894414
TGAATGGCTACTTAGGCCCATGGTTCATACGGCTC	0.208796		TGAATGGGGACCTAGAACCATGGAGCATACGGATC	0		TGGGCACGGAGCCCCATGGGCCATACGCATC	0.109317
TGAATGGTCACGCAGTCCCATGGCCCAACCGCGTC	0.0198854		TGAATGGGCACAAAGCCCCATGGCCCAAACGACTC	0.009869		TGGGCACAAAGCCCCATGGCCCAAACGACTC	0.0198759
TGAATGGTGACACAGCGCCATGGGCCACCCGGGTC	0.914728		TGAATGGCCACCCAGCTCCATGGCCCACACGTGTC	0.009869		TGGCCACCCAGCTCCATGGCCCACACGTGTC	0.0993793
TGAATGGCCACTCAGGTCCATGGACCAGCCGATTC	0.00994269		TGAATGGATACTTAGGTCCATGGCCCAGGCGCCTC	0.019738		TGGTTACGGAGGTCCATGGCGCAGCCGGGTC	0.0198759
TGAATGGACACGGAGGGCCATGGGTCACTCGCCTC	0		TGAATGGCCACGCAGAGCCATGGACCACGCGCGTC	0.009869		TGGCCACTAAGATCCATGGAGCACCCGTTTC	0.0397517
TGAATGGCCACGCAGCACCATGGCGCACGCGGGTC	0.0795415		TGAATGGGCACTCAGAACCATGGGACATCCGCGTC	0.049345		TGGTTACCTAGACCCATGGCCCAAACGCCTC	0.0596276
TGAATGGTTACCGAGAGCCATGGAGCAGACGTGTC	0		TGAATGGCTACGCAGTTCCATGGTACAGACGCCTC	0		TGGGCACGCAGGGCCATGGGACAGGCGCGTC	0.00993793
TGAATGGGGACGGAGTTCCATGGCGCAAACGTCTC	0.0198854		TGAATGGGGACGGAGGGCCATGGGCCAAACGTATC	0.019738		TGGGGACGTAGGTCCATGGGACAGCCGGGTC	0.0596276
TGAATGGGGACGCAGCCCCATGGCGCAAGCGTGTC	0		TGAATGGGAACGTAGGTCCATGGTGCAATCGTGTC	0.029607		TGGGCACGGAGACCCATGGGACACACGGTTC	0.00993793
TGAATGGCCACCCAGCTCCATGGCCCACACGCTTC	0.119312		TGAATGGTCACCGAGTTCCATGGACCAACCGCGTC	0.049345		TGGCCACAAAGCACCATGGCCCAAACGGATC	0.0198759
TGAATGGCCACAAAGCACCATGGCCCAAACGGATC	0.0298281		TGAATGGCCACTAAGCACCATGGTACAACCGTTTC	0.019738		TGGGCACCTAGAGCCATGGTACATACGTATC	0.00993793
TGAATGGGGACGGAGGGCCATGGGCCAAACGTATC	0.00994269		TGAATGGCAACGTAGGACCATGGCACAGACGAATC	0.029607		TGGTTACGCAGTTCCATGGGACAGCCGCCTC	0.0496896
TGAATGGCTACTCAGTACCATGGCCCAGTCGAATC	0.0198854		TGAATGGGGACGGAGAGCCATGGGGCAAGCGCCTC	0		TGGGGACAGAGGGCCATGGTACAAGCGTGTC	0.0397517
TGAATGGGAACTCAGGCCCATGGCACATCCGCGTC	0		TGAATGGGCACCCAGGCCCATGGGGCATCCGGCTC	0.029607		TGGGAACGTAGGTCCATGGTGCAATCGTGTC	0.0198759
TGAATGGCGACGTAGGTCCATGGATCATGCGTATC	0.00994269		TGAATGGGGACTTAGTACCATGGAACACAGACTCT	0.069083		TGGGTACAGAGGGCCATGGGGCAACCGGGTC	0.139131
TGAATGGGCACCCAGCCCCATGGCTCATGCGATTC	0.0198854		TGAATGGGTACGGAGCGCCATGGTTCACCCGAATC	0.049345		TGGGGACGGAGAGCCATGGGGCAAGCGCCTC	0.109317
TGAATGGCAACCCAGCTCCATGGCCCAGTCGGCCT	0.0497135		TGAATGGGCACTGAGGGCCATGGGACAGGCGGATC	0.039476		TGGAGACGGAGGACCATGGGCCAGGCGGTTC	0.149069
TGAATGGTCACTCAGCGCCATGGAACAGGCGTTTC	0		TGAATGGGCACGGAGGCCCATGGCCCAGGCGCGTC	0.039476		TGGGCACCCAGCCCCATGGCTCATGCGATTC	0.109317
TGAATGGGGACCAAGAGCCATGGGGCACGCGAATC	0.00994269		TGAATGGCGACGGAGCTCCATGGATCACGCGGGTC	0		TGGCAACTTAGACCCATGGGCCAGGCGACTC	0.00993793
TGAATGGTCACTTAGCTCCATGGCCCAGACGTGTC	0.0596561		TGAATGGGCACAAAGTCCCATGGCACAACCGCATC	0.029607		TGGGTACATAGCGCCATGGCGCAGGCGAATC	0.0496896
TGAATGGACACGTAGTGCCATGGTTCACGCGCTTC	0.0198854		TGAATGGTGACTCAGCACCATGGCGCAGACGGCTC	0.009869		TGGAGACGCAGCCCCATGGGGCAGCCGGTTC	0.0198759
TGAATGGTAACAAAGAGCCATGGTACAGTCGCATC	0		TGAATGGTGACGGAGAGCCATGGGTCATACGAATC	0.039476		TGGCCACCCAGGGCCATGGCTCAACCGAGTC	0.0596276
TGAATGGGCACCGAGCTCCATGGGACACACGCGTC	0.51702		TGAATGGGCACTGAGGTCCATGGAACATCCGGCTC	0.009869		TGGCTACTTAGGCCCATGGTTCATACGGCTC	0.0298138
TGAATGGCCACGAAGACCCATGGGTCACCCGCGTC	0.00994269		TGAATGGGTACATAGCGCCATGGCGCAGGCGAATC	0		TGGGCACCGAGCACCATGGCCCAATCGTCTC	0
TGAATGGGTACATAGCGCCATGGCGCAGGCGAATC	0.00994269		TGAATGGGGACCAAGGGCCATGGGCCAAGCGGATC	0		TGGGCACAGAGGACCATGGTGCATCCGCATC	0.0894414
TGAATGGACACCGAGCGCCATGGATCAGCCGGCTC	0.0298281		TGAATGGGTACTCAGTACCATGGATCAGGCGAGTC	0.019738		TGGTCACTAAGGACCATGGGACATGCGCGTC	0.0198759
TGAATGGGCACGGAGGCCCATGGCCCAGGCGCGTC	0.0198854		TGAATGGCAACCGAGTCCCATGGAACAAACGAATC	0.019738		TGGCGACGGAGAACCATGGGCCATGCGAATC	0.00993793
TGAATGGCGACGGAGGCCCATGGAGCAGCCGGGTC	0		TGAATGGATACCCAGTGCCATGGCACACACGGTTC	0.009869		TGGGAACATAGTGCCATGGCTCAGACGAATC	0
TGAATGGTTACTCAGGCCCATGGATCATTCGTATC	0.0497135		TGAATGGTTACCTAGGGCCATGGGGCAGGCGGATC	0.019738		GGGGACAGAGGACCCATGGGGCATCCGGGTC	0.00993793
TGAATGGTCACGTAGTACCATGGCACAAGCGTGTC	0.0198854		TGAATGGGAACCAAGTGCCATGGACCAAACGTTTC	0		TGGGCACAGAGCACCATGGGACACCCGCATC	0.149069
TGAATGGCGACGGAGGACCATGGGTCATGCGCTTC	0.00994269		TGAATGGAGACCCAGTCCCATGGACCATGCGGGTC	0.009869		TGGGTACCGAGGACCATGGGGCACCCGTGTC	0.00993793
TGAATGGCGACTTAGTTCCATGGTACACGCGCATC	0		TGAATGGGGACCGAGTGCCATGGGTCAGGCGGCTC	0.039476		TGGTGACAGAGGACCATGGACCACCCGGATC	0.0496896
TGAATGGGCACCCAGGCCCATGGGGCATCCGGCTC	0.169026		TGAATGGGGACACAGTACCATGGACCATCCGCTTC	0		TGGAAACGGAGAGCCATGGCTCAGACGTATC	0.0894414
TGAATGGAGACATAGTCCCATGGTTCAGGCGTATC	0		TGAATGGTAACGGAGTTCCATGGATCAGCCGAGTC	0.009869		TGGTTACTGAGTTCCATGGGGCAGGCGGTTC	0.0596276
TGAATGGGGACACAGTACCATGGACCATCCGCTTC	0		TGAATGGAGACAAAGGGCCATGGCACAGGCGGCTC	0.009869		TGGAAACGCAGAGCCATGGATCAGTCGCTTC	0.0695655
TGAATGGCAACCCAGTGCCATGGAACACCCGTGTC	0.0198854		TGAATGGCGACGGAGGCCCATGGAGCAGCCGGGTC	0		TGGGAACGCAGGTCCATGGAACACGCGACTC	0
TGAATGGGGACGAAGGCCCATGGCGCAGCCGGGTC	0		TGAATGGCCACATAGATCCATGGTTCAGACTTTCT	0.009869		TGGAAACTCAGTGCCATGGAGCAAGCGTTTC	0.0397517
TGAATGGCCACAGAGCACCATGGCCCACACGCGTC	0		TGAATGGGGACGTAGGTCCATGGGACAGCCGGGTC	0.009869		TGGGGACAGAGATCCATGGGACAGCCGAGTC	0.0298138
TGAATGGACACGAAGACCCATGGCGCATCCGCTTC	0.0795415		TGAATGGCCACAAAGCACCATGGCCCAAACGGATC	0.029607		TGGATACCGAGGGCCATGGGGCAGCCGGTTC	0.0198759
TGAATGGGAACGGAGAGCCATGGACCAGACGCCTC	0		TGAATGGACACTTAGCCCCATGGCGCAGACGCTTC	0.019738		TGGACACCGAGCGCCATGGATCAGCCGGCTC	0.0298138
TGAATGGCTACCCAGCCCCATGGGGCATCCGCCTC	0		TGAATGGGGACAGAGGGCCATGGTACAAGCGTGTC	0		TGGACACTTAGGGCCATGGGGCAGGCGGATC	0.0496896
TGAATGGGGACCCAGTGCCATGGGGCAAGCGGCTC	0.00994269		TGAATGGCCACATAGCCCCATGGAGCACTCGTGTC	0		TGGGTACGTAGGGCCATGGTACAGGCGAGTC	0.0298138
TGAATGGGTACGCAGAGCCATGGAACAGTCGAGTC	0.00994269		TGAATGGGCACCTAGCGCCATGGACCAGCCGTTTC	0.009869		TGGGAACCAAGTGCCATGGACCAAACGTTTC	0.00993793
TGAATGGTGACCCAGCACCATGGACCAGCCGTATC	0.00994269		TGAATGGGCACCCAGTACCATGGCTCAGGCGCTTC	0		TGGCGACTCAGGCCCATGGGCCAGGCGGGTC	0.0198759
TGAATGGGGACAGAGAGCCATGGCGCATTCGGATC	0.0298281		TGAATGGGGACGGAGTTCCATGGCGCAAACGTCTC	0.009869		TGGTCACGTAGTGCCATGGCTCATCCGGTTC	0.0198759
TGAATGGGCACGTAGCTCCATGGTCCACGCGGGTC	0		TGAATGGGGACCCAGCCCCATGGCGCATCCGTCTC	0.009869		TGGGGACCTAGAACCATGGAGCATACGGATC	0.00993793
TGAATGGCCACCCAGGCCCATGGTTCATCCGCATC	0.0497135		TGAATGGAAACGAAGCTCCATGGTGCACGCGAATC	0.009869		TGGACACATAGCTCCATGGAGCAAGCGGCTC	0.0894414
TGAATGGCGACTGAGTGCCATGGTTCAGGCGAGTC	0.00994269		TGAATGGAAACTAAGGACCATGGCTCAGCCGCCTC	0.009869		TGGCTACTCAGTTCCATGGGACAAACGATTC	0.00993793
TGAATGGCGACAGAGGTCCATGGCACAGACGCATC	0.0497135		TGAATGGCCACGAAGACCCATGGGTCACCCGCGTC	0.009869		TGGCGACTCAGTCCCATGGCGCAACCGATTC	0.0596276
TGAATGGATACGGAGGTCCATGGCGCAGGCGCGTC	0.00994269		TGAATGGCTACATAGCTCCATGGCCCAGCCGCCTC	0.009869		TGGTCACCCAGTGCCATGGCCCAGCCGTCTC	0.0198759
TGAATGGGTACGTAGTGCCATGGTGCAAACGTGTC	0		TGAATGGCCACACAGCACCATGGGACAAACGGGTC	0.009869		TGGTCACGGAGCTCCATGGCACATCCGGGTC	0.0198759
TGAATGGAAACTCAGTGCCATGGAGCAAGCGTTTC	0.00994269		TGAATGGCCACCTAGGCCCATGGTACAGCCGCGTC	0.009869		TGGGTACGTAGTGCCATGGTGCAAACGTGTC	0.0397517
TGAATGGGCACTGAGGGCCATGGGACAGGCGGATC	0.0397708		TGAATGGCGACAGAGGTCCATGGCACAGCCGCCTC	0.019738		TGGTGACTCAGCACCATGGCGCAGACGGCTC	0.0298138
TGAATGGGCACAAAGTCCCATGGCACAACCGCATC	0.0298281		TGAATGGGGACTAAGGGCCATGGGACAGTCGGGTC	0.009869		TGGGGACTTAGGGCCATGGAGCAGACGGCTC	0.0298138
TGAATGGAGACGCAGTTCCATGGCGCATACGTGTC	0.00994269		TGAATGGTCACGTAGTGCCATGGCTCATCCGGTTC	0.009869		TGGGGACTAAGGGCCATGGGCCACGCGCCTC	0.00993793
TGAATGGCCACCCAGGGCCATGGCGCAGGCGCTTC	0.0298281		TGAATGGTGACACAGCGCCATGGGCCACCCGGGTC	0.029607		TGGCGACTGAGGCCCATGGCCCAGCCGCGTC	0.00993793
TGAATGGGAACAGAGAACCATGGCACACGCGTGTC	0.0298281		TGAATGGGTACGTAGTGCCATGGTGCAAACGTGTC	0		TGGGCACACAGCTCCATGGAGCACCCGGCTC	0.0198759
TGAATGGACACATAGCTCCATGGAGCAAGCGGCTC	0		TGAATGGGGACGCAGGGCCATGGCTCAGGCGATCT	0.039476		TGGCTACCTAGGGCCATGGGCCATACGCCTC	0.0298138
TGAATGGTAACTCAGGACCATGGAACAATCGTGTC	0.218739		TGAATGGTTACCTAGACCCATGGCCCAAACGCCTC	0.009869		TGGGGACGGAGTGCCATGGGTCAGTCGACTC	0.00993793
TGAATGGTCACCCAGCCCCATGGACCATTCGTTTC	0.00994269		TGAATGGGCACTTAGCTCCATGGCCCACACGGCTC	0.009869		TGGTTACCAAGTACCATGGGCCAACCGGTTC	0
TGAATGGTCACGAAGGGCCATGGTACAGTCGACTC	0.0198854		TGAATGGGCACTAAGAACCATGGCACAGACGAATC	0		TGGCAACTTAGACCCATGGCCCACACGCCTC	0.00993793
TGAATGGCAACCCAGGGCCATGGCCCATGCGGATC	0		TGAATGGAGACGCAGTTCCATGGCGCATACGTGTC	0.009869		TGGGGACCGAGTGCCATGGACCACGCGTTTC	0.00993793
TGAATGGCCACCTAGCCCCATGGTTCACGCGCCTC	0.00994269		TGAATGGGCACGGAGACCCATGGCACAGACGACTC	0		TGGCAACTCAGGACCATGGGGCATGCGTGTC	0.0198759
TGAATGGTGACGGAGGCCCATGGGTCAAGCGACTC	0.0695988		TGAATGGATACTAAGTACCATGGGACATGCGGTTC	0		TGGGGACCAAGGCCCATGGGGCAATCGTATC	0
TGAATGGAGACAAAGGGCCATGGCACAGGCGGCTC	0.0198854		TGAATGGGAACGCAGAACCATGGGACAAGCGGTTC	0		TGGATACCCAGTGCCATGGCACACACGGTTC	0.0298138
TGAATGGCCACCAAGGGCCATGGGCCAACCGTTTC	0.0198854		TGAATGGACACACAGTCCCATGGTCCAGCCGACTC	0.009869		TGGAGACATAGTCCCATGGTTCAGGCGTATC	0.0198759
TGAATGGGTACAGAGCCCCATGGGGCAGCCGCGTC	0.00994269		TGAATGGATACCCAGCGCCATGGCTCATTCGGCTC	0.009869		TGGTAACGCAGGGCCATGGCGCACGCGCCTC	0.0397517
TGAATGGACACGAAGAACCATGGGGCAGGCGAGTC	0.238625		TGAATGGTTACTAAGACCCATGGGGCAAACGCCTC	0.019738		TGGGCACGTAGCTCCATGGGGCATGCGTCTC	0.00993793
TGAATGGGGACCAAGGGCCATGGGCCAAGCGGATC	0.288338		TGAATGGCAACTCAGGACCATGGGGCATGCGTGTC	0		TGGCCACACAGCACCATGGGACAAACGGGTC	0.0198759
TGAATGGGCACTTAGCTCCATGGCCCACACGGCTC	0.00994269		TGAATGGGGACATAGCGCCATGGAACACCCGGCTC	0		TGGGGACGGAGGGCCATGGCGCAAGCGGTTC	0
TGAATGGGCACACAGGCCCATGGGCCAGACGTATC	0.00994269		TGAATGGCCACGCAGGACCATGGCCCAGCCGCGTC	0.009869		TGGTCACCCAGCCCCATGGACCATTCGTTTC	0.0198759
TGAATGGGCACGGAGACCCATGGCACAGACGACTC	0		TGAATGGTTACCAAGCGCCATGGGTCAGTCGTATC	0.019738		TGGGGACCAAGTCCCATGGGCCAGCCGGGTC	0.00993793
TGAATGGATACCGAGGGCCATGGGGCAGCCGGTTC	0.00994269		TGAATGGATACCGAGGGCCATGGGGCAGCCGGTTC	0.009869		TGGGGACCGAGTGCCATGGGTCAGGCGGCTC	0.00993793
TGAATGGTCACGTAGTGCCATGGCTCATCCGGTTC	0.00994269		TGAATGGGCACCCAGTACCATGGACCATTCGTGTC	0.009869		TGGGTACTCAGTACCATGGATCAGGCGAGTC	0.0298138
TGAATGGATACTAAGTACCATGGGACATGCGGTTC	0.0994269		TGAATGGGGACATAGCGCCATGGGACATGCGACTC	0		TGGAGACTTAGCCCCATGGTGCATTCGTCTC	0.0198759
TGAATGGCTACGTAGGACCATGGTACAGACGCATC	0.0298281		TGAATGGGGACATAGCACCATGGGCCAATCGACTC	0		TGGCGACCCAGCCCCATGGGCCAGCCGGTTC	0.0198759
TGAATGGGGACTAAGCGCCATGGTCCAATCGTGTC	0.0198854		TGAATGGCAACTTAGACCCATGGGCCAGGCGACTC	0.009869		TGGCTACGCAGTGCCATGGCGCATACGTCTC	0.00993793
TGAATGGGGACACAGGACCATGGTGCAGACGGATC	0		TGAATGGCGACGTAGGTCCATGGGACATGCGACTC	0		TGGCCACATAGCCCCATGGAGCACTCGTGTC	0.0298138
TGAATGGTGACGGAGAGCCATGGGTCATACGAATC	0.0397708		TGAATGGTAACGCAGGGCCATGGCGCACGCGCCTC	0		TGGGGACGAAGGACCATGGCTCATACGAATC	0.0198759
TGAATGGCCACGAAGCACCATGGACCACGCGAATC	0		TGAATGGGAACATAGTGCCATGGCTCAGACGAATC	0.009869		TGGTGACCAAGCGCCATGGAGCATGCGCCTC	0.0198759
TGAATGGATACATAGTGCCATGGATCAACCGGATC	0		TGAATGGAGACTGAGCCCCATGGGCCAAGCGCGTC	0.009869		TGGTCACCTAGCGCCATGGGGCATGCGAGTC	0
TGAATGGAGACCCAGTCCCATGGACCATGCGGGTC	0.00994269		TGAATGGGTACAAAGTACCATGGTTCAGCCGCATC	0.009869		TGGCCACGGAGTGCCATGGCCCACGCGCCTC	0
TGAATGGATACCCAGCGCCATGGCTCATTCGGCTC	0.00994269		TGAATGGCCACAGAGACCCATGGGACATACGCTTC	0		TGGGTACAAAGTACCATGGTTCAGCCGCATC	0.00993793
TGAATGGGAACGTAGGTCCATGGTGCAATCGTGTC	0.0298281		TGAATGGGGACATAGCGCCATGGCCCAGCCGGTTC	0		TGGAAACTCAGAGCCATGGTGCACGCGAATC	0.00993793
TGAATGGATACACAGCCCCATGGATCACTCGCATC	0.00994269		TGAATGGGGACAGAGATCCATGGGACAGCCGAGTC	0.009869		TGGGCACCCAGTACCATGGCTCAGGCGCTTC	0.00993793
TGAATGGCTACAAAGGCCCATGGTACACCCGGCTC	0		TGAATGGGCACGTAGCTCCATGGTCCACGCGGGTC	0		TGGGAACTCAGGCCCATGGCACATCCGCGTC	0.0198759
TGAATGGTAACGAAGTTCCATGGTCCACACGTCTC	0		TGAATGGTGACCCAGTCCCATGGTGCACCCGGGTC	0		TGGTTACCAAGCGCCATGGGTCAGTCGTATC	0.0397517
TGAATGGGGACGAAGGACCATGGCTCATACGAATC	0.00994269		TGAATGGCCACTCAGGTCCATGGACCAGCCGATTC	0.009869		TGGCTACTTAGTTCCATGGGTCAGTCGGCTC	0.0198759
TGAATGGACACTTAGCCCCATGGCGCAGACGCTTC	0.0198854		TGAATGGGGACATAGCGCCATGGAGCAGACGGCTC	0		TGGGCACTCAGAACCATGGGACATCCGCGTC	0.0298138
TGAATGGGGACAGAGCGCCATGGACCACCCGGCTC	0		TGAATGGTAACCCAGCGCCATGGTCCACTCGCATC	0		TGGCGACGGAGGCCCATGGAGCAGCCGGGTC	0.00993793
TGAATGGCAACTTAGACCCATGGGCCAGGCGACTC	0		TGAATGGTAACTGAGGCCCATGGCGCAAACGTTTC	0.009869		TGGCGACTTAGTTCCATGGTACACGCGCATC	0.0198759
TGAATGGCGACCCAGCCCCATGGGCCAGCCGGTTC	0		TGAATGGGGACCAAGAGCCATGGGGCACGCGAATC	0.009869		TGGCAACGGAGCACCATGGCCCAATCGCATC	0.0198759
TGAATGGGCACAAAGCCCCATGGCCCAAACGACTC	0		TGAATGGGTACAGAGAACCATGGTTCACCCGTCTC	0.009869		TGGATACATAGTGCCATGGATCAACCGGATC	0
TGAATGGGAACCTAGTTCCATGGGACAGCCGCCTC	0		TGAATGGTCACGCAGTCCCATGGCCCAACCGCGTC	0		TGGCGACGCAGCACCATGGCCCATACGAGTC	0
TGAATGGTGACAGAGGACCATGGGGCACTCGCGTC	0		TGAATGGGTACCAAGGCCCATGGCCCAAGCGTCTC	0.009869		TGGGGACGGAGTTCCATGGCGCAAACGTCTC	0.00993793
TGAATGGATACTTAGGTCCATGGCCCAGGCGCCTC	0.0198854		TGAATGGGGACATAGCGCCATGGACCACTCGATTC	0		TGGAAACGAAGGTCCATGGCGCAGACGCTTC	0.0198759
TGAATGGGCACTAAGAACCATGGCACAGACGAATC	0.00994269		TGAATGGCGACGTAGGTCCATGGTTCAGTCGACTC	0		TGGTCACGAAGATCCATGGTCCAGGCGCCTC	0.00993793
TGAATGGGAACGCAGAACCATGGGACAAGCGGTTC	0		TGAATGGGGACATAGCGCCATGGGGCAGCCGGCTC	0		TGGGGACGCAGGGCCATGGCTCAGGCGATCT	0
TGAATGGTTACCAAGCGCCATGGGTCAGTCGTATC	0.0397708		TGAATGGCAACGGAGCACCATGGCCCAATCGCATC	0		TGGGTACGCAGAGCCATGGAACAGTCGAGTC	0.00993793
TGAATGGTTACACAGCACCATGGGTCACCCGACTC	0		TGAATGGGGACACAGGACCATGGTGCAGACGGATC	0		TGGCGACTGAGTGCCATGGTTCAGGCGAGTC	0.00993793
TGAATGGCAACCGAGTCCCATGGAACAAACGAATC	0.0198854		TGAATGGTAACTCAGGACCATGGAACAATCGTGTC	0.009869		TGGGTACCCAGAGCCATGGCCCATACGCCTC	0.0198759
TGAATGGCGACAAAGACCCATGGCTCATGCGCCTC	0		TGAATGGAGACGCAGCCCCATGGGGCAGCCGGTTC	0		TGGTTACACAGCACCATGGGTCACCCGACTC	0.0198759
TGAATGGCGACAGAGGTCCATGGCACAGCCGCCTC	0.00994269		TGAATGGGTACAGAGAACCATGGTACACTCGTGTC	0.009869		TGGGGACACAGTACCATGGATCAGGCGCTTC	0.00993793
TGAATGGAAACGCAGAGCCATGGATCAGTCGCTTC	0.00994269		TGAATGGGGACGAAGGGCCATGGGTCAGTCGGATC	0		TGGTGACCCAGTACCATGGCACAATCGACTC	0.0198759
TGAATGGGTACAGAGGTCCATGGCGCAACCGATTC	0		TGAATGGTAACGAAGTTCCATGGTCCACACGTCTC	0		TGGCTACGGAGCCCCATGGTCCAGCCGGGTC	0
TGAATGGCGACTGAGGCCCATGGCCCAGCCGCGTC	0.00994269		TGAATGGCTACGCAGTGCCATGGCGCATACGTCTC	0.009869		TGGCGACCCAGTTCCATGGCCCATTCGAATC	0.00993793
TGAATGGGGACACAGTACCATGGATCAGGCGCTTC	0.0198854		TGAATGGTCACCCAGTGCCATGGCCCAGCCGTCTC	0		TGGGTACGCAGTGCCATGGCGCACGCGGCTC	0.0298138
TGAATGGAAACAGAGGTCCATGGTGCAAACGTGTC	0.0198854		TGAATGGCCACCCAGGGCCATGGCTCAACCGAGTC	0		TGGCTACGTAGGACCATGGTACAGACGCATC	0
TGAATGGGCACGGAGGACCATGGCTCATCCGGCTC	0		TGAATGGATACACAGCCCCATGGATCACTCGCATC	0		TGGGCACTAAGGCCCATGGTCCATCCGCTTC	0.0198759
TGAATGGGAACATAGTGCCATGGCTCAGACGAATC	0.00994269		TGAATGGCCACTAAGATCCATGGAGCACCCGTTTC	0		TGGTAACCAAGGACCATGGTCCATCCGTATC	0.00993793
TGAATGGGGACGGAGAGCCATGGGGCAAGCGCCTC	0		TGAATGGAAACGAAGCTCCATGGTTCAGTCGACTC	0		TGGGGACTAAGGGCCATGGGACAGTCGGGTC	0
TGAATGGGCACCCAGTACCATGGACCATTCGTGTC	0.00994269		TGAATGGGCACCTAGAACCATGGAGCAGCCGGGTC	0		TGGGGACGGAGGGCCATGGGCCAAACGTATC	0.00993793
TGAATGGGAACCAAGTGCCATGGACCAAACGTTTC	0.0795415		TGAATGGCCACCTAGTGCCATGGTTCAACCGACTC	0		TGGCCACATAGATCCATGGTTCAGACTTTCT	0.00993793
TGAATGGCCACGCAGGACCATGGCCCAGCCGCGTC	0.00994269		TGAATGGGCACAAAGCCCCATGGCCCACACGCCTC	0		TGGGTACAGAGAACCATGGTTCACCCGTCTC	0.00993793
